# Supplementary material for: 2-Amino-6-methyl­pyridinium 4-hy­droxy­benzoate
Source: Acta Crystallogr Sect E Struct Rep Online. 2013 Mar 28;69(Pt 4):o610. doi: 10.1107/S1600536813007939 (PMC3629648; doi:10.1107/S1600536813007939)
Supplement: Supplementary file 2 [file e-69-0o610-Isup2.hkl]

# 
# h,k,l, Fc-squared, Fo-squared, sigma(Fo-squared) and status flag 
# 
data_I
_shelx_title ' AUTTP in P2(1)/c' 
_shelx_refln_list_code          4 
_shelx_F_calc_maximum      184.72 
_exptl_crystal_F_000       520.00 
_reflns_d_resolution_high  0.7465 
 
loop_ 
 _symmetry_equiv_pos_as_xyz 
 'x, y, z' 
 '-x, y+1/2, -z+1/2' 
 '-x, -y, -z' 
 'x, -y-1/2, z-1/2' 
 
_cell_length_a    11.9488 
_cell_length_b     9.2952 
_cell_length_c    12.4067 
_cell_angle_alpha  90.000 
_cell_angle_beta  117.116 
_cell_angle_gamma  90.000 
 
_shelx_F_squared_multiplier     1.000 
 
loop_ 
 _refln_index_h 
 _refln_index_k 
 _refln_index_l 
 _refln_F_squared_calc 
 _refln_F_squared_meas 
 _refln_F_squared_sigma 
 _refln_observed_status 
   1   0   0     1039.05      963.03     19.74 o 
   2   0   0       68.21       57.28      0.78 o 
   3   0   0     3348.87     3353.53     36.49 o 
   4   0   0       51.50       52.32      0.85 o 
   5   0   0       83.35       82.89      1.40 o 
   6   0   0       86.34       77.25      1.25 o 
   7   0   0       12.33       10.93      0.59 o 
   8   0   0      443.77      421.19      5.17 o 
   9   0   0      344.46      338.97      5.00 o 
  10   0   0      268.46      270.21      5.20 o 
  11   0   0     1132.62     1136.37     18.15 o 
  12   0   0       33.81       33.74      1.65 o 
  13   0   0        0.39        1.25      0.75 o 
  14   0   0       30.09       33.35      1.87 o 
   1   1   0       14.48       30.81      0.30 o 
   2   1   0        5.98       10.23      0.17 o 
   3   1   0      238.83      225.94      2.17 o 
   4   1   0      236.64      227.28      1.93 o 
   5   1   0       98.71      101.72      1.02 o 
   6   1   0        3.10        3.53      0.22 o 
   7   1   0      408.57      445.17      3.57 o 
   8   1   0      349.56      345.96      3.08 o 
   9   1   0       98.70       96.69      1.59 o 
  10   1   0       10.33       12.09      0.66 o 
  11   1   0       19.14       17.64      1.54 o 
  12   1   0        0.09       -0.37      0.43 o 
  13   1   0        3.26        4.00      0.63 o 
  14   1   0        2.80        1.86      0.77 o 
   0   2   0       79.43       69.76      1.27 o 
   1   2   0       30.69       33.91      0.46 o 
   2   2   0     8926.23     8693.47     93.21 o 
   3   2   0     1000.78     1033.50      7.89 o 
   4   2   0       35.71       34.03      0.50 o 
   5   2   0        4.20        2.76      0.17 o 
   6   2   0       61.47       55.04      0.72 o 
   7   2   0      209.76      197.11      2.02 o 
   8   2   0      317.59      333.06      3.48 o 
   9   2   0      438.80      435.17      4.49 o 
  10   2   0       22.90       23.91      0.89 o 
  11   2   0        4.75        4.18      0.58 o 
  12   2   0        9.67       10.04      0.68 o 
  13   2   0       25.80       29.66      1.50 o 
  14   2   0       16.17       16.06      1.27 o 
   1   3   0        0.70        0.31      0.18 o 
   2   3   0     3795.68     3688.06     33.96 o 
   3   3   0      800.43      778.81      7.03 o 
   4   3   0       61.11       52.87      0.62 o 
   5   3   0        7.94        6.38      0.26 o 
   6   3   0        0.68        1.11      0.19 o 
   7   3   0        3.10        4.71      0.29 o 
   8   3   0       75.22       72.98      1.06 o 
   9   3   0      234.43      234.00      2.45 o 
  10   3   0        2.55        2.97      0.46 o 
  11   3   0        0.11       -0.33      0.87 o 
  12   3   0        2.86        1.77      0.71 o 
  13   3   0       48.85       52.98      1.86 o 
   0   4   0      878.19      921.39     14.00 o 
   1   4   0      533.85      560.35      6.24 o 
   2   4   0       77.84       77.04      3.36 o 
   3   4   0       99.45      113.71      1.41 o 
   4   4   0       32.91       41.77      0.92 o 
   5   4   0      172.01      184.53      2.39 o 
   6   4   0      143.13      135.39      1.75 o 
   7   4   0       85.69       80.33      1.40 o 
   8   4   0      243.84      234.97      4.02 o 
   9   4   0       47.13       46.85      1.30 o 
  10   4   0        8.99        7.28      0.83 o 
  11   4   0       11.56       10.53      1.01 o 
  12   4   0        0.58       -0.24      0.57 o 
  13   4   0        4.30        4.50      0.95 o 
   1   5   0     1295.02     1331.14     14.24 o 
   2   5   0       98.13       95.82      2.06 o 
   3   5   0        3.13        1.90      0.67 o 
   4   5   0       17.97       16.42      0.56 o 
   5   5   0       18.83       19.73      0.74 o 
   6   5   0      119.22       96.17      2.16 o 
   7   5   0       48.70       53.16      1.61 o 
   8   5   0      183.46      187.14      3.54 o 
   9   5   0       24.36       23.17      2.21 o 
  10   5   0       15.89       16.26      1.20 o 
  11   5   0       14.22       13.89      1.75 o 
  12   5   0       23.93       28.57      1.56 o 
  13   5   0        0.97        0.00      0.77 o 
   0   6   0      789.56      802.68     12.53 o 
   1   6   0       81.39       89.05      1.34 o 
   2   6   0      356.82      374.98      4.40 o 
   3   6   0        6.16        8.77      0.59 o 
   4   6   0       22.73       25.20      0.99 o 
   5   6   0      153.27      150.51      2.86 o 
   6   6   0       33.23       32.16      1.29 o 
   7   6   0        0.69        0.87      0.48 o 
   8   6   0        1.02        1.44      0.64 o 
   9   6   0        2.82        1.91      0.64 o 
  10   6   0        5.33        5.34      0.87 o 
  11   6   0        0.44        1.30      0.97 o 
  12   6   0        4.94        6.55      1.05 o 
   1   7   0      341.82      340.01      5.02 o 
   2   7   0       55.14       64.32      1.87 o 
   3   7   0       32.15       32.39      1.57 o 
   4   7   0       37.15       31.95      1.17 o 
   5   7   0        0.22        0.42      0.56 o 
   6   7   0       15.62       17.71      2.19 o 
   7   7   0        0.11        0.08      0.54 o 
   8   7   0       31.77       29.94      1.42 o 
   9   7   0       16.50       16.80      1.20 o 
  10   7   0       69.73       78.35      2.39 o 
  11   7   0       18.12       17.01      1.57 o 
   0   8   0        2.07        2.82      1.25 o 
   1   8   0      179.32      182.11      5.01 o 
   2   8   0      116.23      109.75      3.00 o 
   3   8   0        6.89        6.86      0.81 o 
   4   8   0        9.34        8.77      0.98 o 
   5   8   0        0.07       -0.10      1.10 o 
   6   8   0       19.35       18.40      1.72 o 
   7   8   0       21.33       15.78      2.04 o 
   8   8   0        7.46        8.36      2.35 o 
   9   8   0       32.91       38.40      1.84 o 
  10   8   0        4.64        7.63      1.10 o 
   1   9   0       14.45       13.93      2.04 o 
   2   9   0        1.40        1.30      1.88 o 
   3   9   0        1.69        1.66      0.75 o 
   4   9   0        0.01       -0.63      1.41 o 
   5   9   0        5.08        5.91      1.04 o 
   6   9   0       11.31        7.98      1.41 o 
   7   9   0        0.56       -0.63      0.81 o 
   8   9   0       13.85       16.91      1.56 o 
   9   9   0       12.10       15.24      1.56 o 
   0  10   0        0.73        0.00      1.25 o 
   1  10   0       13.40       13.64      1.33 o 
   2  10   0        0.32        0.31      0.89 o 
   3  10   0        1.88        3.45      1.57 o 
   4  10   0       42.81       43.86      3.45 o 
   5  10   0       14.10       17.54      2.51 o 
   6  10   0        0.07       -0.04      0.81 o 
   7  10   0       16.13       19.01      1.56 o 
   8  10   0        4.13        2.96      1.10 o 
   1  11   0        3.23        4.64      1.57 o 
   2  11   0        3.06        4.39      1.57 o 
   3  11   0        0.00        1.57      1.57 o 
   4  11   0       45.31       38.53      3.45 o 
   5  11   0        0.79        0.00      1.57 o 
   6  11   0        0.27       -1.25      1.57 o 
   0  12   0        1.13       -0.63      1.57 o 
   1  12   0        1.85        2.82      1.57 o 
   2  12   0        5.63        4.70      1.88 o 
   3  12   0        1.54        0.63      1.57 o 
 -14   1   1        1.11        0.02      0.49 o 
 -13   1   1       35.95       36.32      1.17 o 
 -12   1   1        3.45        3.67      0.58 o 
 -11   1   1       57.20       59.28      1.48 o 
 -10   1   1       80.14       80.69      1.51 o 
  -9   1   1       11.87       10.18      0.41 o 
  -8   1   1       17.10       18.62      0.56 o 
  -7   1   1        0.02       -0.03      0.14 o 
  -6   1   1      595.64      599.49      4.89 o 
  -5   1   1      111.79      112.18      1.20 o 
  -4   1   1      982.19      916.74      7.67 o 
  -3   1   1      349.52      377.95      4.70 o 
  -2   1   1     1784.29     1754.56     19.69 o 
  -1   1   1      345.61      292.32      3.24 o 
   0   1   1      119.62      147.33      3.55 o 
   1   1   1     9602.47     8375.01    187.90 o 
   2   1   1        2.33        3.93      0.15 o 
   3   1   1      130.14      139.72      1.27 o 
   4   1   1       23.55       28.58      0.49 o 
   5   1   1     1114.07     1256.42      9.90 o 
   6   1   1        8.59       12.28      0.37 o 
   7   1   1       31.79       31.23      0.55 o 
   8   1   1        7.00        6.65      0.36 o 
   9   1   1       19.64       18.34      0.75 o 
  10   1   1       59.08       59.38      1.76 o 
  11   1   1      112.75      111.20      2.67 o 
  12   1   1       40.63       43.04      1.41 o 
  13   1   1        1.11        1.07      0.55 o 
 -14   2   1        2.17        1.53      0.68 o 
 -13   2   1      136.07      140.96      3.13 o 
 -12   2   1       13.28       14.76      0.75 o 
 -11   2   1      179.13      180.43      2.31 o 
 -10   2   1      623.13      627.12      6.08 o 
  -9   2   1      255.36      250.32      2.58 o 
  -8   2   1        1.42        0.57      0.23 o 
  -7   2   1        0.97       -0.13      0.13 o 
  -6   2   1      338.50      340.66      3.46 o 
  -5   2   1      875.22      948.26      8.57 o 
  -4   2   1       95.19       75.46      0.84 o 
  -3   2   1       15.61        5.63      0.33 o 
  -2   2   1    34123.29    28695.69   1327.29 o 
  -1   2   1     1681.21     1681.83     17.74 o 
   0   2   1      320.14      296.00      2.85 o 
   1   2   1      949.55     1045.67     13.93 o 
   2   2   1      246.71      275.22      2.99 o 
   3   2   1      693.79      759.99      6.92 o 
   4   2   1      105.07      100.28      1.18 o 
   5   2   1      366.63      357.42      3.27 o 
   6   2   1       81.78       67.52      0.99 o 
   7   2   1       19.84       14.62      0.53 o 
   8   2   1       37.07       31.41      0.72 o 
   9   2   1      888.44      884.98      9.12 o 
  10   2   1        3.86        3.55      0.69 o 
  11   2   1        0.17       -0.07      0.41 o 
  12   2   1       67.29       72.81      2.39 o 
  13   2   1        2.75        2.51      0.77 o 
 -14   3   1       25.39       32.58      1.70 o 
 -13   3   1        0.49        0.06      0.64 o 
 -12   3   1        1.15        0.63      0.81 o 
 -11   3   1        0.27        0.13      0.43 o 
 -10   3   1      108.52      103.49      1.69 o 
  -9   3   1       16.82       17.23      0.54 o 
  -8   3   1      229.26      208.14      2.58 o 
  -7   3   1      174.50      189.63      2.17 o 
  -6   3   1       64.23       75.17      1.61 o 
  -5   3   1      317.18      353.33      4.04 o 
  -4   3   1      330.46      329.64      2.93 o 
  -3   3   1     8518.82     8297.65    134.05 o 
  -2   3   1     3106.98     2948.91     27.87 o 
  -1   3   1      839.53      762.68      8.23 o 
   0   3   1        5.93        9.25      0.32 o 
   1   3   1        0.00       -0.10      0.25 o 
   2   3   1      147.32      154.19      2.02 o 
   3   3   1      473.62      488.43      4.13 o 
   4   3   1      343.88      375.81      4.04 o 
   5   3   1      291.16      335.94      3.68 o 
   6   3   1      623.48      644.96      6.12 o 
   7   3   1      331.61      352.89      3.65 o 
   8   3   1       11.58       13.11      0.77 o 
   9   3   1       87.37       84.04      1.75 o 
  10   3   1        8.21        7.57      0.77 o 
  11   3   1        0.23        0.42      0.54 o 
  12   3   1        0.01       -0.67      0.67 o 
  13   3   1        0.09        0.31      0.72 o 
 -13   4   1        2.12        1.25      0.72 o 
 -12   4   1        1.70        0.21      0.94 o 
 -11   4   1        0.66        1.16      0.64 o 
 -10   4   1       13.21       15.41      1.64 o 
  -9   4   1       77.52       75.23      2.37 o 
  -8   4   1      240.77      239.04      3.27 o 
  -7   4   1        0.21        1.42      0.32 o 
  -6   4   1        8.66        6.38      0.35 o 
  -5   4   1     1021.25     1039.11      8.75 o 
  -4   4   1     3882.36     4015.67     37.97 o 
  -3   4   1      180.20      154.74      2.03 o 
  -2   4   1      229.70      245.94      2.95 o 
  -1   4   1        8.12        7.77      0.37 o 
   0   4   1       17.74       23.10      1.47 o 
   1   4   1      145.81      140.69      3.45 o 
   2   4   1       22.14       21.64      0.68 o 
   3   4   1      169.50      153.02      1.88 o 
   4   4   1        0.80        2.43      0.27 o 
   5   4   1        1.26        0.81      0.23 o 
   6   4   1      277.99      255.10      2.89 o 
   7   4   1     1378.59     1338.47     15.23 o 
   8   4   1       16.21       17.25      1.45 o 
   9   4   1       58.71       54.03      1.74 o 
  10   4   1        7.26        7.56      0.83 o 
  11   4   1        1.12        0.67      0.53 o 
  12   4   1        0.22        0.03      0.68 o 
  13   4   1        4.21        4.75      0.95 o 
 -13   5   1       10.04        8.39      1.05 o 
 -12   5   1       79.45       87.52      2.52 o 
 -11   5   1       18.17       16.86      1.24 o 
 -10   5   1        1.53        1.38      0.92 o 
  -9   5   1       96.63       91.89      2.34 o 
  -8   5   1       12.49       10.86      1.53 o 
  -7   5   1        0.51        0.36      0.48 o 
  -6   5   1       78.44       83.60      1.15 o 
  -5   5   1      539.14      507.29      5.28 o 
  -4   5   1      371.89      360.61      3.88 o 
  -3   5   1      314.25      324.64      3.98 o 
  -2   5   1        9.49        8.02      0.37 o 
  -1   5   1      947.04      890.15      9.66 o 
   0   5   1     1089.30     1061.25     11.43 o 
   1   5   1       93.54      104.69      1.89 o 
   2   5   1      206.18      217.32      5.78 o 
   3   5   1        7.67       10.75      0.59 o 
   4   5   1        4.04        7.26      0.42 o 
   5   5   1      145.69      163.70      2.99 o 
   6   5   1      362.61      339.44      5.28 o 
   7   5   1       94.07       98.23      3.58 o 
   8   5   1        5.33        5.95      0.62 o 
   9   5   1        5.18        5.41      0.77 o 
  10   5   1        9.05        8.70      1.01 o 
  11   5   1        9.83       13.01      1.20 o 
  12   5   1       15.71       15.18      1.14 o 
 -12   6   1       15.15       16.61      1.33 o 
 -11   6   1       10.31       12.55      1.20 o 
 -10   6   1       14.05       12.52      1.18 o 
  -9   6   1        0.02       -0.59      0.59 o 
  -8   6   1        1.72        1.88      0.66 o 
  -7   6   1      100.29      100.53      2.38 o 
  -6   6   1       16.57       15.59      1.27 o 
  -5   6   1       10.00        8.95      0.73 o 
  -4   6   1       56.75       56.29      1.39 o 
  -3   6   1      132.57      139.33      2.33 o 
  -2   6   1        1.03        0.77      0.20 o 
  -1   6   1      491.37      488.39      5.55 o 
   0   6   1       47.90       55.72      1.00 o 
   1   6   1       40.92       38.11      0.70 o 
   2   6   1       93.67      109.69      2.01 o 
   3   6   1       21.84       20.49      0.80 o 
   4   6   1       21.00       20.50      0.95 o 
   5   6   1      299.30      283.00      4.83 o 
   6   6   1       94.05       93.10      2.21 o 
   7   6   1       58.02       56.27      1.79 o 
   8   6   1       10.43        8.84      1.20 o 
   9   6   1        1.32        1.39      0.99 o 
  10   6   1       17.71       18.10      1.20 o 
  11   6   1       15.40       15.52      1.44 o 
  12   6   1        5.70        7.21      1.88 o 
 -12   7   1        0.88        2.81      1.25 o 
 -11   7   1       11.20       14.32      1.29 o 
 -10   7   1        7.64       10.23      1.05 o 
  -9   7   1        6.34        7.94      0.87 o 
  -8   7   1       21.09       18.63      1.24 o 
  -7   7   1      145.90      140.29      2.99 o 
  -6   7   1       39.41       37.42      2.04 o 
  -5   7   1        4.24        2.97      0.48 o 
  -4   7   1       29.58       25.93      1.33 o 
  -3   7   1       69.89       69.92      1.65 o 
  -2   7   1       13.30       11.78      0.68 o 
  -1   7   1        0.59        0.04      0.21 o 
   0   7   1        0.06       -0.13      0.47 o 
   1   7   1       38.26       37.18      1.14 o 
   2   7   1       53.60       47.96      1.56 o 
   3   7   1      223.72      222.42      3.77 o 
   4   7   1      111.99      113.93      2.94 o 
   5   7   1        8.20        8.06      1.10 o 
   6   7   1       34.60       34.50      1.73 o 
   7   7   1        1.60        2.30      0.91 o 
   8   7   1        1.45        0.60      0.64 o 
   9   7   1       23.77       24.35      1.42 o 
  10   7   1       28.98       32.35      1.66 o 
  11   7   1        0.77       -0.31      0.83 o 
 -11   8   1        1.35        1.71      0.87 o 
 -10   8   1        0.72       -0.45      0.93 o 
  -9   8   1       44.21       52.39      2.03 o 
  -8   8   1       18.88       16.69      2.04 o 
  -7   8   1       42.79       38.83      1.96 o 
  -6   8   1       22.42       21.30      1.50 o 
  -5   8   1       50.06       49.56      2.04 o 
  -4   8   1        4.72        3.83      0.94 o 
  -3   8   1       19.31       17.83      0.87 o 
  -2   8   1       33.02       35.77      1.19 o 
  -1   8   1       25.00       27.18      2.51 o 
   0   8   1      102.50      105.96      2.88 o 
   1   8   1       69.95       71.24      1.70 o 
   2   8   1       51.38       49.84      2.96 o 
   3   8   1       60.62       61.71      2.03 o 
   4   8   1        2.39        3.09      0.75 o 
   5   8   1       12.38       12.88      1.25 o 
   6   8   1        2.63        2.27      0.81 o 
   7   8   1        0.10       -0.10      0.56 o 
   8   8   1       10.90        9.97      1.20 o 
   9   8   1        0.05       -0.19      1.04 o 
  10   8   1       10.29       13.65      1.29 o 
 -10   9   1        0.77        2.02      1.09 o 
  -9   9   1        0.50        1.75      1.04 o 
  -8   9   1        3.33        2.19      0.98 o 
  -7   9   1        1.00        0.70      0.81 o 
  -6   9   1        9.12        7.41      1.04 o 
  -5   9   1        4.79        1.83      0.78 o 
  -4   9   1       14.91       14.10      2.19 o 
  -3   9   1       30.40       30.04      1.65 o 
  -2   9   1        8.99       11.31      2.19 o 
  -1   9   1       64.41       67.36      2.44 o 
   0   9   1       13.93       12.74      1.25 o 
   1   9   1        3.16        5.31      0.98 o 
   2   9   1        2.74        4.34      0.98 o 
   3   9   1        0.75        0.31      0.56 o 
   4   9   1        0.71        0.49      1.25 o 
   5   9   1       43.14       40.08      3.13 o 
   6   9   1        7.03        4.51      0.98 o 
   7   9   1        0.61        1.45      1.10 o 
   8   9   1       35.25       44.40      2.26 o 
   9   9   1        8.42        8.46      1.27 o 
  -8  10   1        0.00        0.08      0.81 o 
  -7  10   1        8.21        6.58      2.19 o 
  -6  10   1        5.52        4.07      1.88 o 
  -5  10   1        9.96       10.96      2.19 o 
  -4  10   1        0.00        1.25      1.57 o 
  -3  10   1       64.26       68.21      2.98 o 
  -2  10   1        5.24        3.97      0.98 o 
  -1  10   1        9.54        9.97      1.20 o 
   0  10   1        1.89        2.35      1.10 o 
   1  10   1       15.35       15.46      2.04 o 
   2  10   1        5.34        5.64      1.57 o 
   3  10   1        0.05       -1.25      1.25 o 
   4  10   1        7.18        7.83      1.88 o 
   5  10   1        3.16        4.39      1.88 o 
   6  10   1       38.31       34.72      1.96 o 
   7  10   1       23.12       31.04      2.03 o 
  -7  11   1        0.26       -1.25      1.57 o 
  -6  11   1        0.05        0.31      1.57 o 
  -5  11   1        2.83        2.19      1.57 o 
  -4  11   1        8.14        9.40      2.19 o 
  -3  11   1        0.00        1.57      1.57 o 
  -2  11   1        6.21        6.65      1.20 o 
  -1  11   1        3.91        5.80      2.19 o 
   0  11   1        0.95        1.22      0.98 o 
   1  11   1        5.98        6.27      1.88 o 
   2  11   1        2.84        1.25      1.57 o 
   3  11   1        0.94       -0.63      1.57 o 
   4  11   1        2.25        0.94      1.57 o 
   5  11   1        0.08        1.25      1.57 o 
   6  11   1        0.17       -0.31      1.57 o 
  -4  12   1        2.25        0.63      1.57 o 
  -3  12   1        2.20        1.25      1.57 o 
  -2  12   1        0.36        0.94      1.57 o 
  -1  12   1        0.00       -0.31      1.11 o 
   0  12   1        7.26        6.58      1.88 o 
   1  12   1       10.65       12.84      2.19 o 
   2  12   1        0.27       -1.25      1.57 o 
   3  12   1        4.10        4.07      1.88 o 
 -15   0   2       13.49       14.10      1.43 o 
 -14   0   2        2.13        1.88      0.74 o 
 -13   0   2       92.31       94.22      2.29 o 
 -12   0   2      744.98      739.92     14.93 o 
 -11   0   2      298.56      301.24      4.11 o 
 -10   0   2       17.28       19.31      1.01 o 
  -9   0   2      200.88      211.59      2.97 o 
  -8   0   2      677.65      696.45      8.13 o 
  -7   0   2      351.97      355.92      4.38 o 
  -6   0   2      457.08      442.94      6.02 o 
  -5   0   2      131.05      111.08      1.55 o 
  -4   0   2      302.82      363.52      4.13 o 
  -3   0   2     1718.58     1820.84     17.80 o 
  -2   0   2       33.33       38.24      0.53 o 
  -1   0   2     3581.17     3534.85     35.18 o 
   0   0   2     2421.91     2431.48     37.62 o 
   1   0   2     2383.59     2391.33     27.72 o 
   2   0   2     1957.12     1873.43     18.39 o 
   3   0   2     4361.07     4446.79     47.58 o 
   4   0   2       29.48       24.54      0.56 o 
   5   0   2      585.66      607.38      6.29 o 
   6   0   2      370.97      406.33      6.11 o 
   7   0   2      260.55      258.16      3.71 o 
   8   0   2       25.07       24.06      1.20 o 
   9   0   2        0.74        0.38      0.52 o 
  10   0   2      105.66      102.47      2.88 o 
  11   0   2       57.41       54.67      2.10 o 
  12   0   2       32.03       37.00      2.35 o 
  13   0   2        4.00        5.21      1.11 o 
 -14   1   2        0.59       -0.43      0.43 o 
 -13   1   2       74.09       73.74      1.45 o 
 -12   1   2        3.50        3.42      0.63 o 
 -11   1   2      159.93      155.34      2.08 o 
 -10   1   2        0.42        0.12      0.30 o 
  -9   1   2      137.57      149.28      1.53 o 
  -8   1   2      244.11      237.09      2.21 o 
  -7   1   2       54.17       49.20      0.68 o 
  -6   1   2       88.53       90.36      1.04 o 
  -5   1   2     2740.47     2880.26     21.85 o 
  -4   1   2     3864.56     3826.12     29.07 o 
  -3   1   2     3259.11     3041.34     22.86 o 
  -2   1   2      510.02      579.59      5.10 o 
  -1   1   2     5778.32     5538.76     53.00 o 
   0   1   2     1782.99     1779.44     21.72 o 
   1   1   2     1329.00     1374.94     12.49 o 
   2   1   2      304.10      327.01      3.47 o 
   3   1   2     1386.45     1459.84     12.15 o 
   4   1   2       38.75       33.82      0.48 o 
   5   1   2        9.93        9.29      0.41 o 
   6   1   2      296.75      310.34      2.59 o 
   7   1   2       43.63       42.03      0.75 o 
   8   1   2        1.88        1.34      0.32 o 
   9   1   2      162.82      155.20      2.62 o 
  10   1   2       23.25       20.39      1.09 o 
  11   1   2       40.91       39.52      1.29 o 
  12   1   2       27.00       28.86      1.17 o 
  13   1   2        0.51        0.19      0.64 o 
 -14   2   2        7.55        8.17      0.89 o 
 -13   2   2       43.91       46.75      1.25 o 
 -12   2   2       23.12       22.43      0.82 o 
 -11   2   2        0.26        0.76      0.40 o 
 -10   2   2       99.34      100.18      1.48 o 
  -9   2   2        3.85        5.19      0.52 o 
  -8   2   2        0.09        0.20      0.19 o 
  -7   2   2      131.70      140.28      1.70 o 
  -6   2   2      944.47     1026.60      8.04 o 
  -5   2   2        6.44        9.68      0.32 o 
  -4   2   2        6.23       14.65      0.40 o 
  -3   2   2     1095.18     1077.62     10.37 o 
  -2   2   2    14214.09    13668.75    133.11 o 
  -1   2   2      279.57      293.07      2.90 o 
   0   2   2      870.63      855.96     11.19 o 
   1   2   2        6.53        5.43      0.20 o 
   2   2   2       50.28       59.55      0.85 o 
   3   2   2       84.81       86.36      0.96 o 
   4   2   2       80.65       73.13      0.90 o 
   5   2   2      691.00      678.88      5.91 o 
   6   2   2        8.32        6.72      0.36 o 
   7   2   2      194.81      188.71      2.03 o 
   8   2   2       27.96       26.47      0.76 o 
   9   2   2      226.15      230.74      2.96 o 
  10   2   2       33.13       31.39      1.08 o 
  11   2   2        0.74        0.48      0.59 o 
  12   2   2        8.90        9.61      0.95 o 
  13   2   2        0.28        0.21      0.72 o 
 -14   3   2       42.94       54.04      2.55 o 
 -13   3   2        1.71        0.53      0.91 o 
 -12   3   2        2.87        3.60      0.72 o 
 -11   3   2       51.06       54.64      1.24 o 
 -10   3   2       59.49       54.39      1.04 o 
  -9   3   2        2.48        0.91      0.33 o 
  -8   3   2        0.91        0.94      0.28 o 
  -7   3   2        0.93        0.63      0.44 o 
  -6   3   2       12.74       12.17      0.44 o 
  -5   3   2       50.83       58.98      0.80 o 
  -4   3   2      239.09      209.68      2.33 o 
  -3   3   2     1590.97     1664.39     15.87 o 
  -2   3   2       20.03       23.23      0.49 o 
  -1   3   2      544.87      579.84      5.57 o 
   0   3   2     1517.52     1543.40     18.65 o 
   1   3   2      119.68      106.99      1.73 o 
   2   3   2      142.49      167.64      1.62 o 
   3   3   2       34.82       39.78      0.70 o 
   4   3   2       34.21       43.96      0.84 o 
   5   3   2        0.59        0.44      0.27 o 
   6   3   2        1.66        0.34      0.22 o 
   7   3   2       43.91       46.62      0.91 o 
   8   3   2      208.83      200.70      3.09 o 
   9   3   2        9.96       10.73      0.73 o 
  10   3   2        0.22        0.21      0.54 o 
  11   3   2        0.10        1.14      0.71 o 
  12   3   2       18.09       20.74      1.32 o 
 -14   4   2        2.25        3.24      1.08 o 
 -13   4   2       10.95       11.46      1.14 o 
 -12   4   2       40.63       41.57      2.16 o 
 -11   4   2        3.94        2.93      0.68 o 
 -10   4   2       80.22       75.83      2.01 o 
  -9   4   2       31.98       37.44      1.05 o 
  -8   4   2       21.46       19.47      0.67 o 
  -7   4   2       43.40       42.66      1.04 o 
  -6   4   2      189.90      179.93      2.02 o 
  -5   4   2        1.72        0.61      0.33 o 
  -4   4   2     2421.88     2244.98     21.38 o 
  -3   4   2      391.40      384.79      3.98 o 
  -2   4   2      644.55      680.20      7.49 o 
  -1   4   2      812.06      840.33      9.08 o 
   0   4   2       39.35       35.38      0.86 o 
   1   4   2       29.69       27.19      2.13 o 
   2   4   2       13.75       10.18      0.59 o 
   3   4   2       41.23       42.42      0.76 o 
   4   4   2      148.61      131.59      1.45 o 
   5   4   2      159.35      140.10      2.06 o 
   6   4   2       19.65       17.37      0.74 o 
   7   4   2     1086.55     1051.96     12.27 o 
   8   4   2      102.46      103.44      2.41 o 
   9   4   2        1.06        0.41      0.48 o 
  10   4   2       42.19       46.11      2.03 o 
  11   4   2        5.93        5.59      1.09 o 
  12   4   2        5.03        5.88      1.31 o 
 -13   5   2       29.58       36.15      1.79 o 
 -12   5   2       17.13       20.61      1.57 o 
 -11   5   2        0.54        0.26      0.53 o 
 -10   5   2        5.95        5.07      0.77 o 
  -9   5   2        3.80        3.28      0.68 o 
  -8   5   2       24.07       21.58      1.05 o 
  -7   5   2      156.51      148.47      1.82 o 
  -6   5   2       90.12       85.68      1.22 o 
  -5   5   2      819.45      805.07     11.14 o 
  -4   5   2       99.01      108.94      1.50 o 
  -3   5   2     1063.14     1133.12     12.28 o 
  -2   5   2        3.23        3.52      0.25 o 
  -1   5   2       92.16       96.08      1.41 o 
   0   5   2      164.47      162.65      2.25 o 
   1   5   2       78.16       78.73      1.61 o 
   2   5   2       87.91       88.95      1.73 o 
   3   5   2       25.25       23.45      0.68 o 
   4   5   2      228.11      217.57      3.26 o 
   5   5   2        2.41        1.47      0.48 o 
   6   5   2       13.81       12.53      0.91 o 
   7   5   2       94.97       98.14      2.31 o 
   8   5   2       17.98       17.42      1.43 o 
   9   5   2        4.03        5.67      0.83 o 
  10   5   2        2.63        0.85      0.64 o 
  11   5   2        6.18        6.96      0.95 o 
  12   5   2        0.17        0.34      0.77 o 
 -13   6   2        0.51        0.92      0.83 o 
 -12   6   2       10.25        8.51      1.10 o 
 -11   6   2       40.24       45.55      1.79 o 
 -10   6   2       50.61       52.92      1.83 o 
  -9   6   2        1.12        1.35      0.64 o 
  -8   6   2        0.86        1.69      0.64 o 
  -7   6   2      335.84      307.08      5.04 o 
  -6   6   2       85.54       74.21      1.93 o 
  -5   6   2       63.18       54.84      1.70 o 
  -4   6   2       32.37       31.14      0.78 o 
  -3   6   2        2.08        2.96      0.36 o 
  -2   6   2        7.06        6.84      0.38 o 
  -1   6   2      109.02      108.92      1.59 o 
   0   6   2       83.88       82.70      1.09 o 
   1   6   2       98.86       96.53      3.60 o 
   2   6   2        7.79       10.80      0.59 o 
   3   6   2       11.01       13.80      0.77 o 
   4   6   2      390.45      368.99      6.82 o 
   5   6   2      729.52      695.90      9.67 o 
   6   6   2       98.33       95.29      2.34 o 
   7   6   2       51.63       47.27      1.63 o 
   8   6   2       13.16       14.03      1.05 o 
   9   6   2        7.60        8.31      1.00 o 
  10   6   2        0.06       -0.43      0.68 o 
  11   6   2        5.44        5.69      1.01 o 
 -12   7   2        5.06        7.00      1.10 o 
 -11   7   2       56.97       61.13      4.14 o 
 -10   7   2        8.19        8.44      1.18 o 
  -9   7   2        0.42        1.26      0.74 o 
  -8   7   2       14.18       11.77      0.91 o 
  -7   7   2        9.63       10.48      1.22 o 
  -6   7   2        9.25        8.17      0.68 o 
  -5   7   2       88.51       92.00      5.64 o 
  -4   7   2        6.00        3.80      0.48 o 
  -3   7   2      136.44      137.29      2.48 o 
  -2   7   2      114.23      108.34      1.67 o 
  -1   7   2      302.56      313.42      3.86 o 
   0   7   2      143.98      155.12      2.67 o 
   1   7   2        1.03        0.37      0.58 o 
   2   7   2        7.89       10.12      0.94 o 
   3   7   2       54.13       52.23      1.80 o 
   4   7   2      320.85      299.00      5.93 o 
   5   7   2        3.06        1.75      0.75 o 
   6   7   2       19.63       18.61      1.27 o 
   7   7   2        0.34       -0.51      0.51 o 
   8   7   2        2.17        2.28      0.77 o 
   9   7   2       27.26       31.13      1.73 o 
  10   7   2       43.17       45.11      1.92 o 
 -11   8   2        2.15        1.92      0.89 o 
 -10   8   2       15.48       15.97      1.33 o 
  -9   8   2        5.53        2.73      0.87 o 
  -8   8   2        5.49        5.65      1.04 o 
  -7   8   2       14.63       13.21      1.57 o 
  -6   8   2       16.61       12.61      1.25 o 
  -5   8   2       37.22       30.92      2.39 o 
  -4   8   2       49.73       51.04      1.46 o 
  -3   8   2       49.82       48.08      1.36 o 
  -2   8   2        5.70        6.61      1.57 o 
  -1   8   2        8.22        7.09      1.72 o 
   0   8   2        1.96        2.53      0.73 o 
   1   8   2       30.41       31.41      1.14 o 
   2   8   2       30.63       32.77      1.24 o 
   3   8   2      106.43      109.71      2.94 o 
   4   8   2      112.37      117.15      3.29 o 
   5   8   2        5.24        4.30      0.81 o 
   6   8   2       13.21       12.22      1.27 o 
   7   8   2        0.00       -0.67      0.78 o 
   8   8   2        1.48        1.84      1.10 o 
   9   8   2        2.66        3.28      1.20 o 
 -10   9   2       25.51       23.54      1.96 o 
  -9   9   2       19.41       22.39      2.04 o 
  -8   9   2        1.17        1.57      0.94 o 
  -7   9   2       15.05       10.57      1.27 o 
  -6   9   2       19.91       18.00      1.33 o 
  -5   9   2       10.72        8.77      1.88 o 
  -4   9   2       13.70       17.11      1.43 o 
  -3   9   2        1.66        0.18      0.75 o 
  -2   9   2        4.90        3.29      0.89 o 
  -1   9   2        2.05        0.94      0.89 o 
   0   9   2       21.66       23.12      2.51 o 
   1   9   2       36.20       36.59      1.87 o 
   2   9   2      209.73      211.93      7.05 o 
   3   9   2        0.05       -0.21      0.63 o 
   4   9   2       29.55       30.79      2.66 o 
   5   9   2        0.78        0.18      0.75 o 
   6   9   2       15.97       15.15      2.04 o 
   7   9   2       18.02       19.99      1.56 o 
   8   9   2       35.49       38.25      2.18 o 
  -9  10   2        0.87        0.88      1.04 o 
  -8  10   2        8.54        7.21      2.19 o 
  -7  10   2        6.01        5.33      1.88 o 
  -6  10   2        1.75        2.19      1.57 o 
  -5  10   2        0.28        0.31      1.57 o 
  -4  10   2       34.93       35.94      1.96 o 
  -3  10   2        8.67        6.83      1.04 o 
  -2  10   2        0.10        0.63      0.89 o 
  -1  10   2        0.03       -0.36      0.75 o 
   0  10   2        5.07        6.67      1.57 o 
   1  10   2        6.71        7.52      1.88 o 
   2  10   2       15.86       16.29      2.19 o 
   3  10   2        3.95        3.13      1.57 o 
   4  10   2        0.83        0.94      1.57 o 
   5  10   2        0.02       -1.25      1.25 o 
   6  10   2        0.84        1.78      0.84 o 
   7  10   2       11.95       14.14      1.50 o 
  -7  11   2        6.75        8.15      2.19 o 
  -6  11   2        0.02       -0.63      1.57 o 
  -5  11   2       10.44       10.03      2.19 o 
  -4  11   2        2.86        1.57      1.57 o 
  -3  11   2       16.44       19.30      1.88 o 
  -2  11   2        5.25        4.78      1.11 o 
  -1  11   2       16.26       15.39      1.72 o 
   0  11   2        5.46        8.46      1.88 o 
   1  11   2       44.03       46.99      3.45 o 
   2  11   2       19.98       19.11      2.51 o 
   3  11   2        2.38        4.07      1.88 o 
   4  11   2        0.17        1.25      1.57 o 
   5  11   2        0.04       -1.57      1.57 o 
  -4  12   2        8.88        7.83      2.19 o 
  -3  12   2       10.63       10.96      2.19 o 
  -2  12   2        7.13        7.39      1.33 o 
  -1  12   2       25.83       28.85      1.99 o 
   0  12   2        0.00        0.00      1.57 o 
   1  12   2        0.06        0.63      1.57 o 
   2  12   2       11.84       12.84      2.19 o 
 -15   1   3        2.27        2.74      0.56 o 
 -14   1   3        2.32        2.44      0.55 o 
 -13   1   3        9.15        8.52      0.70 o 
 -12   1   3       49.15       49.64      1.06 o 
 -11   1   3      100.82      100.36      1.34 o 
 -10   1   3        2.25        1.28      0.26 o 
  -9   1   3       27.36       24.98      0.53 o 
  -8   1   3       37.82       35.56      0.59 o 
  -7   1   3     1477.33     1534.60     11.74 o 
  -6   1   3      122.24      115.69      1.18 o 
  -5   1   3      948.23     1005.16      7.41 o 
  -4   1   3      635.51      637.63      5.02 o 
  -3   1   3      867.54      869.83      6.75 o 
  -2   1   3     1391.39     1299.69     10.64 o 
  -1   1   3     1100.94     1107.45     10.68 o 
   0   1   3      114.40      113.91      1.02 o 
   1   1   3      103.46      117.78      0.90 o 
   2   1   3      130.31      161.05      1.21 o 
   3   1   3       55.05       58.69      0.64 o 
   4   1   3     1853.72     2041.39     14.97 o 
   5   1   3      346.21      362.10      3.08 o 
   6   1   3       39.80       40.65      1.04 o 
   7   1   3       31.91       38.18      0.74 o 
   8   1   3       20.33       21.14      1.13 o 
   9   1   3       76.26       67.55      1.52 o 
  10   1   3        4.50        5.21      0.57 o 
  11   1   3        1.35        1.10      0.47 o 
  12   1   3        0.92        1.32      0.64 o 
 -15   2   3        2.81        2.89      0.73 o 
 -14   2   3       76.87       80.24      1.55 o 
 -13   2   3       15.11       15.24      0.71 o 
 -12   2   3        0.23       -0.05      0.38 o 
 -11   2   3       65.44       65.67      1.36 o 
 -10   2   3       58.70       59.94      1.00 o 
  -9   2   3       15.30       10.99      0.38 o 
  -8   2   3      240.87      233.93      2.19 o 
  -7   2   3        0.56        2.14      0.37 o 
  -6   2   3      183.27      236.87      2.46 o 
  -5   2   3      497.27      506.93      4.40 o 
  -4   2   3      998.34      990.87      7.65 o 
  -3   2   3     4161.56     4228.79     39.37 o 
  -2   2   3      874.23      906.09      8.69 o 
  -1   2   3       29.04       30.40      0.63 o 
   0   2   3     2313.07     2200.97     27.43 o 
   1   2   3      742.30      799.28      7.64 o 
   2   2   3      190.23      205.62      1.94 o 
   3   2   3        9.72        6.01      0.31 o 
   4   2   3      354.83      386.20      3.52 o 
   5   2   3      112.62       95.10      1.16 o 
   6   2   3      525.87      534.68      4.81 o 
   7   2   3        0.19        0.18      0.28 o 
   8   2   3       38.19       35.66      0.95 o 
   9   2   3       48.36       50.10      1.45 o 
  10   2   3        4.01        4.66      0.72 o 
  11   2   3        6.19        7.73      1.60 o 
  12   2   3        1.14        1.16      0.77 o 
 -14   3   3       34.60       42.09      1.52 o 
 -13   3   3       38.57       37.20      1.27 o 
 -12   3   3       40.82       38.09      1.10 o 
 -11   3   3        0.37        0.60      0.39 o 
 -10   3   3        0.23        0.73      0.38 o 
  -9   3   3       11.17       10.49      0.54 o 
  -8   3   3        2.29        3.59      0.35 o 
  -7   3   3      248.45      273.25      3.11 o 
  -6   3   3       76.06       92.24      1.26 o 
  -5   3   3     2373.29     2559.33     20.91 o 
  -4   3   3      561.67      621.40      6.21 o 
  -3   3   3      685.64      754.59      6.70 o 
  -2   3   3       97.33      105.47      1.29 o 
  -1   3   3       60.21       76.50      1.46 o 
   0   3   3        7.74        4.80      0.32 o 
   1   3   3       45.18       56.29      0.74 o 
   2   3   3       24.59       29.90      0.56 o 
   3   3   3      690.91      737.29      6.85 o 
   4   3   3      427.52      459.03      4.49 o 
   5   3   3        2.19        1.88      0.28 o 
   6   3   3       88.86       86.29      1.27 o 
   7   3   3      282.63      278.30      3.26 o 
   8   3   3       34.41       31.80      1.24 o 
   9   3   3       14.86       13.83      0.81 o 
  10   3   3        3.66        2.07      0.64 o 
  11   3   3        1.50        0.47      0.78 o 
  12   3   3       26.39       34.20      1.68 o 
 -14   4   3        6.91        8.42      0.85 o 
 -13   4   3        5.91        5.15      0.90 o 
 -12   4   3        0.16       -0.23      0.68 o 
 -11   4   3        6.30        5.10      0.77 o 
 -10   4   3        1.79        1.34      0.50 o 
  -9   4   3       14.75       10.73      0.54 o 
  -8   4   3        0.04        0.10      0.32 o 
  -7   4   3        0.89        0.87      0.30 o 
  -6   4   3       35.73       41.62      0.86 o 
  -5   4   3      422.27      454.68      4.06 o 
  -4   4   3     3003.63     3019.53     28.65 o 
  -3   4   3       20.66       17.01      0.66 o 
  -2   4   3       48.67       42.64      0.70 o 
  -1   4   3      183.72      166.95      2.12 o 
   0   4   3        0.02       -0.04      0.32 o 
   1   4   3       23.35       25.42      0.77 o 
   2   4   3      448.51      433.97      5.15 o 
   3   4   3        1.76        0.22      0.24 o 
   4   4   3       82.18       75.90      1.28 o 
   5   4   3      129.73      119.40      1.99 o 
   6   4   3       22.49       19.60      1.09 o 
   7   4   3      313.45      309.66      4.93 o 
   8   4   3       23.77       23.37      1.20 o 
   9   4   3        3.25        1.90      0.53 o 
  10   4   3        6.68        7.44      0.90 o 
  11   4   3       18.24       21.61      1.32 o 
 -14   5   3        1.06        1.88      0.76 o 
 -13   5   3       63.85       75.22      2.44 o 
 -12   5   3        2.25        3.79      0.83 o 
 -11   5   3        0.00       -0.60      0.64 o 
 -10   5   3       18.84       17.46      1.14 o 
  -9   5   3       56.74       46.62      1.61 o 
  -8   5   3       13.25       13.94      0.62 o 
  -7   5   3        9.45        6.83      0.42 o 
  -6   5   3      346.54      355.33      3.91 o 
  -5   5   3       58.36       63.69      1.81 o 
  -4   5   3      277.14      265.44      3.02 o 
  -3   5   3      117.37      132.30      1.89 o 
  -2   5   3      454.88      487.40      4.89 o 
  -1   5   3      166.99      160.98      2.58 o 
   0   5   3       34.30       46.53      0.94 o 
   1   5   3      791.80      817.24     10.70 o 
   2   5   3       43.38       35.06      0.84 o 
   3   5   3      239.32      253.74      3.88 o 
   4   5   3      113.59      110.26      2.51 o 
   5   5   3        1.64        0.00      0.74 o 
   6   5   3      168.68      155.04      2.57 o 
   7   5   3        1.03        1.44      0.64 o 
   8   5   3       16.29       15.77      1.16 o 
   9   5   3       23.08       19.05      1.20 o 
  10   5   3       32.29       34.72      1.32 o 
  11   5   3        1.40        1.16      0.77 o 
 -13   6   3        0.55       -0.05      0.83 o 
 -12   6   3        0.02        0.26      0.87 o 
 -11   6   3        0.06       -0.51      0.68 o 
 -10   6   3        8.11        6.11      1.15 o 
  -9   6   3       16.14       14.82      1.05 o 
  -8   6   3       10.48        6.48      0.83 o 
  -7   6   3        0.22        0.98      0.37 o 
  -6   6   3      861.57      822.04     30.66 o 
  -5   6   3        6.04        5.87      0.44 o 
  -4   6   3       82.75       84.78      1.48 o 
  -3   6   3      171.22      172.20      4.26 o 
  -2   6   3       40.31       36.59      0.76 o 
  -1   6   3        1.74        0.56      0.23 o 
   0   6   3        4.96        4.93      0.46 o 
   1   6   3       54.82       50.77      1.63 o 
   2   6   3      320.89      328.51      9.64 o 
   3   6   3       20.76       19.89      1.44 o 
   4   6   3        8.18        5.54      0.94 o 
   5   6   3     1003.68      985.68     16.00 o 
   6   6   3       17.67       17.57      1.10 o 
   7   6   3        6.65        8.81      0.87 o 
   8   6   3        0.40        1.50      0.68 o 
   9   6   3        2.31        4.27      0.83 o 
  10   6   3        2.14        1.71      0.83 o 
 -12   7   3       18.20       19.43      1.42 o 
 -11   7   3        6.38        4.53      0.87 o 
 -10   7   3        1.26        1.79      0.72 o 
  -9   7   3       69.36       56.28      2.09 o 
  -8   7   3        3.74        4.10      1.17 o 
  -7   7   3      123.04      109.29      2.07 o 
  -6   7   3        4.00        2.16      0.59 o 
  -5   7   3       24.10       24.74      1.25 o 
  -4   7   3       13.19       13.51      1.19 o 
  -3   7   3        4.34        2.76      0.45 o 
  -2   7   3      134.98      136.80      1.76 o 
  -1   7   3        3.02        4.13      0.46 o 
   0   7   3        9.98       10.50      0.68 o 
   1   7   3        1.95        0.81      0.46 o 
   2   7   3      248.00      249.35      4.95 o 
   3   7   3       10.17       10.54      1.04 o 
   4   7   3       80.70       86.33      2.63 o 
   5   7   3        9.83       12.04      1.10 o 
   6   7   3        9.44       10.12      1.04 o 
   7   7   3        1.18        2.62      0.81 o 
   8   7   3       28.14       29.18      1.48 o 
   9   7   3        8.03        7.31      1.05 o 
  10   7   3        4.10        4.99      1.05 o 
 -11   8   3        4.16        6.73      1.05 o 
 -10   8   3        2.54        1.81      0.83 o 
  -9   8   3       80.96       71.06      2.26 o 
  -8   8   3        9.59        8.17      1.25 o 
  -7   8   3       34.37       28.45      1.73 o 
  -6   8   3       39.54       33.69      1.39 o 
  -5   8   3       50.19       53.82      1.71 o 
  -4   8   3        0.40        0.60      0.48 o 
  -3   8   3       28.69       28.78      1.65 o 
  -2   8   3        2.65        2.66      0.89 o 
  -1   8   3        2.57        2.11      0.51 o 
   0   8   3        4.42        4.63      0.64 o 
   1   8   3        4.42        4.82      0.64 o 
   2   8   3      170.27      172.35      3.91 o 
   3   8   3      202.51      206.35      4.59 o 
   4   8   3        0.99        0.54      0.75 o 
   5   8   3       78.91       81.68      2.71 o 
   6   8   3       10.72       10.34      1.20 o 
   7   8   3        7.11        8.53      1.27 o 
   8   8   3       20.54       19.74      1.65 o 
   9   8   3        0.01       -0.17      0.98 o 
 -10   9   3        2.65        5.04      1.27 o 
  -9   9   3        4.57        3.47      1.09 o 
  -8   9   3       31.09       28.95      1.88 o 
  -7   9   3       50.48       47.80      2.26 o 
  -6   9   3       18.20       17.23      2.51 o 
  -5   9   3       18.92       21.85      1.50 o 
  -4   9   3       18.84       19.66      1.43 o 
  -3   9   3       12.93       14.12      1.20 o 
  -2   9   3       44.52       44.68      2.19 o 
  -1   9   3      117.66      120.97      3.32 o 
   0   9   3        8.37        8.64      1.25 o 
   1   9   3        1.21        0.76      0.75 o 
   2   9   3       97.19      103.01      2.94 o 
   3   9   3        1.27        1.80      0.81 o 
   4   9   3       11.81       10.91      1.20 o 
   5   9   3        4.78        4.53      1.10 o 
   6   9   3        4.63        3.48      0.98 o 
   7   9   3        8.12        8.54      1.27 o 
   8   9   3       12.53       11.39      1.50 o 
  -9  10   3        6.43        7.21      2.19 o 
  -8  10   3        0.67        1.57      1.88 o 
  -7  10   3        6.91        4.07      1.88 o 
  -6  10   3       19.17       16.29      2.51 o 
  -5  10   3       51.77       47.31      3.45 o 
  -4  10   3        5.58        4.13      0.98 o 
  -3  10   3       54.54       60.09      2.41 o 
  -2  10   3       16.58       19.24      1.57 o 
  -1  10   3       27.85       32.43      1.99 o 
   0  10   3      164.90      181.39      6.58 o 
   1  10   3        1.38        2.51      1.57 o 
   2  10   3        1.20        1.25      1.57 o 
   3  10   3        0.45       -0.63      1.25 o 
   4  10   3        3.06        3.38      0.98 o 
   5  10   3        1.13        0.09      0.75 o 
   6  10   3        4.19        3.45      1.04 o 
  -7  11   3        0.50       -0.94      1.88 o 
  -6  11   3        0.11        0.63      1.88 o 
  -5  11   3        0.69        0.94      1.57 o 
  -4  11   3        0.69        1.07      1.04 o 
  -3  11   3        8.26        7.41      1.20 o 
  -2  11   3        2.82        3.45      1.11 o 
  -1  11   3        1.66        0.42      0.98 o 
   0  11   3       74.13       76.44      4.07 o 
   1  11   3       59.51       67.98      4.07 o 
   2  11   3       22.30       20.36      2.51 o 
   3  11   3        3.40        1.25      1.57 o 
   4  11   3        0.78        1.88      1.57 o 
  -4  12   3        0.01       -0.31      1.57 o 
  -3  12   3        1.84        2.04      1.72 o 
  -2  12   3        4.08        2.85      1.41 o 
  -1  12   3        5.07        5.95      1.88 o 
   0  12   3       18.18       20.36      2.51 o 
   1  12   3        3.00        1.57      1.57 o 
 -15   0   4        0.46        0.75      0.68 o 
 -14   0   4        0.14        0.41      0.64 o 
 -13   0   4       63.87       73.85      1.99 o 
 -12   0   4       14.06       11.25      0.73 o 
 -11   0   4        0.27        0.17      0.41 o 
 -10   0   4       80.62       84.52      1.48 o 
  -9   0   4        1.78        0.67      0.32 o 
  -8   0   4      615.05      676.64      7.77 o 
  -7   0   4       57.58       52.79      1.08 o 
  -6   0   4      524.43      549.91      6.29 o 
  -5   0   4      952.02      948.52     10.69 o 
  -4   0   4        1.69        1.37      0.18 o 
  -3   0   4     1394.43     1422.51     18.01 o 
  -2   0   4      286.91      257.65      2.74 o 
  -1   0   4      142.86      172.48      1.93 o 
   0   0   4      774.89      816.22      9.16 o 
   1   0   4     1642.68     1831.12     25.28 o 
   2   0   4      148.97      164.15      1.98 o 
   3   0   4      194.51      207.85      2.37 o 
   4   0   4     1168.43     1241.96     12.48 o 
   5   0   4       54.56       71.26      1.62 o 
   6   0   4        3.57        5.09      0.83 o 
   7   0   4        1.71        1.25      0.63 o 
   8   0   4       71.06       68.05      2.10 o 
   9   0   4        7.09        6.30      1.10 o 
  10   0   4        3.50        0.31      0.94 o 
  11   0   4        5.51        7.08      1.11 o 
  12   0   4        0.52        0.36      0.75 o 
 -15   1   4        0.12        0.93      0.53 o 
 -14   1   4       22.28       22.44      0.90 o 
 -13   1   4        0.00       -0.26      0.39 o 
 -12   1   4       14.84       13.45      0.58 o 
 -11   1   4        0.01       -0.26      0.29 o 
 -10   1   4        5.25        5.84      0.67 o 
  -9   1   4      462.39      461.76      3.74 o 
  -8   1   4       59.09       52.42      0.70 o 
  -7   1   4       57.35       42.43      0.66 o 
  -6   1   4     1984.36     1962.85     15.95 o 
  -5   1   4      363.68      337.05      3.00 o 
  -4   1   4      477.27      474.87      4.47 o 
  -3   1   4      102.34      103.91      1.07 o 
  -2   1   4     1745.46     1727.10     13.34 o 
  -1   1   4        3.37        3.45      0.16 o 
   0   1   4       26.97       43.94      0.48 o 
   1   1   4      158.37      155.78      1.20 o 
   2   1   4     3447.90     3665.66     24.77 o 
   3   1   4       50.19       66.18      0.71 o 
   4   1   4       60.85       73.46      0.83 o 
   5   1   4      204.96      201.97      2.06 o 
   6   1   4       10.72       11.87      0.44 o 
   7   1   4        4.02        3.78      0.42 o 
   8   1   4       47.87       44.08      1.17 o 
   9   1   4        0.00        0.00      0.37 o 
  10   1   4        5.98        5.28      0.62 o 
  11   1   4        0.61        0.03      0.64 o 
  12   1   4        0.07        0.22      0.64 o 
 -15   2   4       15.67       19.44      1.13 o 
 -14   2   4       55.06       54.83      1.31 o 
 -13   2   4        1.75        0.90      0.44 o 
 -12   2   4        4.11        4.56      0.47 o 
 -11   2   4       15.50       18.02      0.57 o 
 -10   2   4       89.56       84.69      1.28 o 
  -9   2   4       11.87       10.28      0.44 o 
  -8   2   4        2.27        2.25      0.34 o 
  -7   2   4        3.08        4.64      0.25 o 
  -6   2   4       11.00       20.91      0.46 o 
  -5   2   4      396.22      427.60      3.52 o 
  -4   2   4       26.69       34.00      0.72 o 
  -3   2   4       95.83       87.76      1.16 o 
  -2   2   4       83.39       79.64      0.92 o 
  -1   2   4      147.91      123.87      2.93 o 
   0   2   4       89.61       88.02      1.03 o 
   1   2   4     2309.18     2451.12     21.74 o 
   2   2   4       38.02       28.82      0.43 o 
   3   2   4      249.03      262.83      2.32 o 
   4   2   4        4.97        6.14      0.29 o 
   5   2   4       10.48        8.91      0.39 o 
   6   2   4       14.32       15.80      0.50 o 
   7   2   4        0.01       -0.25      0.28 o 
   8   2   4        0.18       -0.34      0.34 o 
   9   2   4       18.92       20.64      1.09 o 
  10   2   4       14.13       14.95      1.01 o 
  11   2   4        1.94        2.90      0.76 o 
 -15   3   4        3.17        5.39      0.85 o 
 -14   3   4        0.29        1.39      0.56 o 
 -13   3   4       29.34       32.11      1.13 o 
 -12   3   4        0.79        1.06      0.47 o 
 -11   3   4       16.04       12.91      0.93 o 
 -10   3   4       64.54       61.29      1.16 o 
  -9   3   4      264.06      251.27      2.82 o 
  -8   3   4      159.20      168.53      2.08 o 
  -7   3   4       54.34       54.45      0.93 o 
  -6   3   4        8.78        8.27      0.34 o 
  -5   3   4       26.06       35.83      0.63 o 
  -4   3   4      245.61      231.56      2.59 o 
  -3   3   4       19.76       18.40      0.81 o 
  -2   3   4       10.60        9.17      0.45 o 
  -1   3   4     1732.11     1850.19     27.78 o 
   0   3   4      216.86      243.34      2.73 o 
   1   3   4      785.29      862.82      8.70 o 
   2   3   4      853.05      913.52      8.36 o 
   3   3   4      218.89      220.74      2.35 o 
   4   3   4        5.71        4.06      0.72 o 
   5   3   4        1.95        1.43      0.28 o 
   6   3   4       53.46       52.20      0.95 o 
   7   3   4       14.71       10.63      0.69 o 
   8   3   4        1.65        2.18      0.50 o 
   9   3   4        0.04       -0.46      0.46 o 
  10   3   4       28.43       29.16      1.56 o 
  11   3   4        2.72        2.87      0.83 o 
 -14   4   4       23.83       23.58      1.32 o 
 -13   4   4       51.95       52.05      1.67 o 
 -12   4   4       13.71       10.25      0.84 o 
 -11   4   4       31.64       24.57      0.98 o 
 -10   4   4        2.21        0.77      0.46 o 
  -9   4   4        1.65        0.28      0.33 o 
  -8   4   4      132.05      137.71      1.95 o 
  -7   4   4       84.82       84.78      1.14 o 
  -6   4   4      141.80      140.43      1.57 o 
  -5   4   4     1744.43     1751.23     15.26 o 
  -4   4   4     1475.51     1490.76     13.03 o 
  -3   4   4       81.64       73.14      1.05 o 
  -2   4   4      321.48      321.39      4.21 o 
  -1   4   4       72.14       74.67      1.66 o 
   0   4   4      664.94      685.58      7.53 o 
   1   4   4       11.45       16.68      0.43 o 
   2   4   4       60.22       76.25      1.05 o 
   3   4   4      194.23      200.28      2.20 o 
   4   4   4      114.28      119.41      1.68 o 
   5   4   4       41.83       43.32      1.17 o 
   6   4   4        2.37        1.25      0.64 o 
   7   4   4        3.70        4.59      0.53 o 
   8   4   4        6.47        6.21      0.69 o 
   9   4   4       37.68       42.80      1.56 o 
  10   4   4        7.33        7.85      1.25 o 
  11   4   4       24.85       25.34      1.87 o 
 -14   5   4       14.40       14.62      1.06 o 
 -13   5   4        8.23        8.02      0.99 o 
 -12   5   4       13.05       10.55      0.92 o 
 -11   5   4       11.70       10.92      1.01 o 
 -10   5   4       27.01       25.05      1.24 o 
  -9   5   4       82.60       70.19      1.35 o 
  -8   5   4        3.06        3.52      0.46 o 
  -7   5   4      103.26       94.70      1.73 o 
  -6   5   4       71.65       70.45      1.05 o 
  -5   5   4       18.31       13.53      0.53 o 
  -4   5   4       56.65       55.28      0.98 o 
  -3   5   4       22.38       30.87      0.74 o 
  -2   5   4        1.45        0.37      0.32 o 
  -1   5   4      362.10      359.81      4.22 o 
   0   5   4       63.91       63.52      1.05 o 
   1   5   4        0.44        1.33      0.40 o 
   2   5   4      277.63      295.89      3.75 o 
   3   5   4       14.98        9.72      0.61 o 
   4   5   4      126.54      120.79      2.46 o 
   5   5   4       83.85       82.05      2.03 o 
   6   5   4        2.96        2.16      0.64 o 
   7   5   4       83.06       79.14      2.16 o 
   8   5   4       17.81       15.11      1.05 o 
   9   5   4        1.96        2.18      0.68 o 
  10   5   4       25.63       28.18      3.29 o 
 -13   6   4        0.15        0.19      0.77 o 
 -12   6   4       24.46       24.93      1.24 o 
 -11   6   4       13.15       11.81      1.05 o 
 -10   6   4        0.00       -0.51      0.51 o 
  -9   6   4        4.83        2.60      0.86 o 
  -8   6   4      149.35      119.95      2.19 o 
  -7   6   4      196.18      197.22      2.66 o 
  -6   6   4      364.05      352.68      3.66 o 
  -5   6   4      127.65      117.37      1.64 o 
  -4   6   4      140.78      137.88      1.81 o 
  -3   6   4        1.09        1.37      0.30 o 
  -2   6   4        0.01        0.00      0.41 o 
  -1   6   4       65.32       73.99      1.24 o 
   0   6   4      105.81      110.48      3.45 o 
   1   6   4       70.41       72.19      1.61 o 
   2   6   4       29.22       26.72      1.38 o 
   3   6   4      220.04      219.85      4.50 o 
   4   6   4        2.94       -0.58      0.75 o 
   5   6   4      302.51      308.19      6.06 o 
   6   6   4       52.99       49.60      1.66 o 
   7   6   4       21.14       26.27      1.54 o 
   8   6   4        1.63        1.00      0.68 o 
   9   6   4        0.60       -0.11      0.68 o 
  10   6   4        0.48        1.88      1.41 o 
 -13   7   4        0.15       -0.87      0.87 o 
 -12   7   4        0.96        0.35      0.69 o 
 -11   7   4        0.37        0.34      0.68 o 
 -10   7   4       13.27       13.25      1.24 o 
  -9   7   4       20.08       18.49      1.24 o 
  -8   7   4      195.48      187.80      3.62 o 
  -7   7   4        1.59        0.67      0.41 o 
  -6   7   4       79.81       71.42      1.55 o 
  -5   7   4       19.91       18.62      0.95 o 
  -4   7   4       99.46      101.81      1.75 o 
  -3   7   4       60.34       56.67      1.12 o 
  -2   7   4        2.30        2.00      0.49 o 
  -1   7   4        0.03       -0.60      0.60 o 
   0   7   4        1.38        1.41      0.63 o 
   1   7   4        3.22        3.08      0.95 o 
   2   7   4      111.41      109.96      2.85 o 
   3   7   4        2.14        0.90      0.78 o 
   4   7   4      130.11      128.36      3.30 o 
   5   7   4        1.03        1.21      0.75 o 
   6   7   4        0.15       -0.45      1.25 o 
   7   7   4       32.37       35.52      1.96 o 
   8   7   4        1.85        2.99      0.98 o 
   9   7   4       38.30       33.81      3.18 o 
 -12   8   4        0.07       -0.12      0.76 o 
 -11   8   4        2.37        3.58      0.78 o 
 -10   8   4        5.61        8.03      0.88 o 
  -9   8   4        0.14        1.28      0.88 o 
  -8   8   4      119.96      104.49      2.53 o 
  -7   8   4       21.10       21.04      1.00 o 
  -6   8   4      118.76      113.99      2.17 o 
  -5   8   4        2.15        2.18      0.51 o 
  -4   8   4       14.94       15.26      1.41 o 
  -3   8   4        0.26        0.90      0.75 o 
  -2   8   4      225.02      238.90      3.92 o 
  -1   8   4       83.36       78.04      1.89 o 
   0   8   4        6.18        4.64      0.75 o 
   1   8   4        0.90        0.13      0.63 o 
   2   8   4        1.62        0.58      0.75 o 
   3   8   4      545.83      552.17     12.84 o 
   4   8   4       78.62       74.98      2.66 o 
   5   8   4        1.96        2.94      0.81 o 
   6   8   4        4.07        3.88      0.98 o 
   7   8   4       20.32       21.48      1.65 o 
   8   8   4       14.53       18.09      1.65 o 
 -10   9   4       33.80       41.10      1.79 o 
  -9   9   4       12.23       11.84      1.17 o 
  -8   9   4        2.94        4.05      0.80 o 
  -7   9   4        0.04        0.23      0.81 o 
  -6   9   4        0.53        0.31      0.75 o 
  -5   9   4        6.55        6.05      1.04 o 
  -4   9   4       10.41       11.81      1.25 o 
  -3   9   4       39.68       42.97      2.10 o 
  -2   9   4        9.57        9.47      1.20 o 
  -1   9   4      198.69      208.19      4.87 o 
   0   9   4      124.75      122.08      3.16 o 
   1   9   4       12.06       12.21      1.04 o 
   2   9   4       35.45       37.90      2.19 o 
   3   9   4        5.41        7.57      1.04 o 
   4   9   4        0.25        0.85      0.75 o 
   5   9   4        2.25        2.51      0.94 o 
   6   9   4        1.22        1.78      1.88 o 
   7   9   4        0.95        0.77      0.98 o 
  -9  10   4        0.38        3.45      2.19 o 
  -8  10   4        0.18        0.63      1.88 o 
  -7  10   4        0.50       -0.63      1.57 o 
  -6  10   4        1.84        0.94      1.57 o 
  -5  10   4        2.38        1.78      0.98 o 
  -4  10   4       16.55       16.29      1.43 o 
  -3  10   4        4.59        2.61      1.88 o 
  -2  10   4       13.89       13.80      2.19 o 
  -1  10   4        3.49        3.76      1.11 o 
   0  10   4       20.21       19.42      2.51 o 
   1  10   4       42.52       48.25      3.45 o 
   2  10   4        4.24        3.13      1.57 o 
   3  10   4        2.93        2.92      0.98 o 
   4  10   4        3.86        4.31      1.04 o 
   5  10   4        2.76        3.07      1.04 o 
  -7  11   4        0.01       -0.31      1.88 o 
  -6  11   4        0.02       -1.25      1.57 o 
  -5  11   4        0.01        1.25      1.57 o 
  -4  11   4       13.29       10.88      2.04 o 
  -3  11   4        1.36        0.00      1.25 o 
  -2  11   4        0.98       -0.80      0.98 o 
  -1  11   4        1.51        0.63      1.57 o 
   0  11   4       26.93       31.01      3.13 o 
   1  11   4       34.45       37.91      3.13 o 
   2  11   4        5.94        6.27      2.19 o 
   3  11   4        0.15        0.00      1.57 o 
  -3  12   4        1.83        1.91      1.41 o 
  -2  12   4       30.40       30.08      2.82 o 
  -1  12   4        4.61        4.70      1.88 o 
 -15   1   5        0.20        1.00      0.46 o 
 -14   1   5        0.79        1.29      0.43 o 
 -13   1   5       20.78       21.74      0.75 o 
 -12   1   5       13.86       14.05      0.56 o 
 -11   1   5       92.65       93.69      1.38 o 
 -10   1   5       19.93       20.10      0.56 o 
  -9   1   5        0.12       -0.26      0.38 o 
  -8   1   5      504.76      504.98      4.00 o 
  -7   1   5     1019.08     1039.99      8.72 o 
  -6   1   5        1.22        0.27      0.21 o 
  -5   1   5      214.46      249.33      2.76 o 
  -4   1   5      973.26      961.29      7.56 o 
  -3   1   5     1379.62     1507.60     11.68 o 
  -2   1   5      186.69      205.95      1.83 o 
  -1   1   5      580.85      601.02      5.18 o 
   0   1   5     1284.18     1356.99     10.69 o 
   1   1   5        3.25        5.92      0.19 o 
   2   1   5      261.94      329.36      2.38 o 
   3   1   5        0.00       -0.13      0.13 o 
   4   1   5       27.35       35.86      0.59 o 
   5   1   5       10.69       10.55      0.39 o 
   6   1   5      125.34      111.61      2.03 o 
   7   1   5        1.94        2.01      0.41 o 
   8   1   5        6.63        6.07      0.54 o 
   9   1   5        0.30        0.24      0.41 o 
  10   1   5        3.08        3.00      0.72 o 
  11   1   5       15.17       15.94      1.43 o 
 -15   2   5       36.76       40.47      1.26 o 
 -14   2   5        5.44        4.74      0.60 o 
 -13   2   5       31.20       26.23      0.91 o 
 -12   2   5        0.51       -0.07      0.40 o 
 -11   2   5        4.01        4.07      0.40 o 
 -10   2   5        0.79        0.33      0.30 o 
  -9   2   5       24.67       22.36      0.67 o 
  -8   2   5        3.89        5.56      0.40 o 
  -7   2   5      141.36      129.92      1.75 o 
  -6   2   5      147.44      151.44      1.49 o 
  -5   2   5      228.97      218.40      2.14 o 
  -4   2   5       20.22       21.32      0.48 o 
  -3   2   5       13.14       16.34      0.43 o 
  -2   2   5      917.07      922.13      9.07 o 
  -1   2   5       28.17       20.84      0.53 o 
   0   2   5       39.02       48.53      0.72 o 
   1   2   5        0.87        1.36      0.14 o 
   2   2   5       87.55      104.24      1.02 o 
   3   2   5        8.59       13.62      0.41 o 
   4   2   5        2.24        2.07      0.24 o 
   5   2   5       34.97       33.37      0.67 o 
   6   2   5        0.75        0.96      0.28 o 
   7   2   5       28.56       24.29      0.92 o 
   8   2   5       11.76        7.84      0.77 o 
   9   2   5       88.07       83.67      2.10 o 
  10   2   5        0.95        0.63      0.75 o 
  11   2   5        6.23        5.62      0.98 o 
 -15   3   5        1.43        1.89      0.65 o 
 -14   3   5       11.75       14.60      1.04 o 
 -13   3   5       16.65       14.07      0.83 o 
 -12   3   5       21.50       19.92      0.86 o 
 -11   3   5      182.88      163.53      2.20 o 
 -10   3   5        8.73        9.92      0.55 o 
  -9   3   5       97.31       97.22      1.43 o 
  -8   3   5      107.79       90.23      1.33 o 
  -7   3   5      405.84      410.60      4.08 o 
  -6   3   5        5.63        6.05      0.31 o 
  -5   3   5      250.35      253.35      2.60 o 
  -4   3   5        0.97        1.38      0.28 o 
  -3   3   5      263.31      255.20      2.79 o 
  -2   3   5      397.31      437.71      4.99 o 
  -1   3   5      897.90      943.09     10.36 o 
   0   3   5     1369.81     1516.67     13.58 o 
   1   3   5        1.78        1.76      0.50 o 
   2   3   5        1.76        3.97      0.27 o 
   3   3   5       74.34       74.80      1.19 o 
   4   3   5       66.16       57.04      0.96 o 
   5   3   5        0.34        0.41      0.32 o 
   6   3   5       34.17       32.93      1.05 o 
   7   3   5        6.41        4.16      0.59 o 
   8   3   5        0.00       -0.40      0.40 o 
   9   3   5        0.32        0.63      0.66 o 
  10   3   5        0.63        0.85      0.75 o 
 -14   4   5        2.21        3.37      0.71 o 
 -13   4   5        0.02       -0.43      0.54 o 
 -12   4   5       12.65       13.26      0.79 o 
 -11   4   5        0.62        0.49      0.41 o 
 -10   4   5      198.71      171.07      2.24 o 
  -9   4   5        0.98        0.08      0.30 o 
  -8   4   5       30.61       34.73      0.85 o 
  -7   4   5      166.77      166.66      1.85 o 
  -6   4   5       81.10       64.92      0.95 o 
  -5   4   5       31.42       42.53      0.88 o 
  -4   4   5       11.71        9.16      0.44 o 
  -3   4   5       45.72       49.98      1.04 o 
  -2   4   5        9.79       11.57      0.50 o 
  -1   4   5     1575.97     1644.96     19.95 o 
   0   4   5      533.82      536.55      5.49 o 
   1   4   5        2.07        3.24      0.44 o 
   2   4   5       79.36       83.38      1.23 o 
   3   4   5        0.85        0.49      0.25 o 
   4   4   5      141.30      135.76      2.40 o 
   5   4   5       60.84       61.06      1.74 o 
   6   4   5       40.92       35.41      1.11 o 
   7   4   5       23.93       22.40      1.01 o 
   8   4   5        6.36        3.57      0.75 o 
   9   4   5       13.07       17.54      1.43 o 
  10   4   5       21.83       23.05      2.19 o 
 -14   5   5        3.23        4.93      0.85 o 
 -13   5   5        2.23        2.69      0.73 o 
 -12   5   5        0.64        1.18      0.60 o 
 -11   5   5      114.16      100.49      2.13 o 
 -10   5   5       64.00       64.24      1.26 o 
  -9   5   5        4.26        5.08      0.49 o 
  -8   5   5       22.98       20.70      0.64 o 
  -7   5   5      105.69      102.78      1.69 o 
  -6   5   5        2.02        1.53      0.41 o 
  -5   5   5      186.53      185.38      2.11 o 
  -4   5   5       35.10       41.21      0.84 o 
  -3   5   5       15.16       18.26      0.69 o 
  -2   5   5       20.67       26.66      0.71 o 
  -1   5   5       12.07        6.46      0.84 o 
   0   5   5      484.92      472.50      5.43 o 
   1   5   5      160.39      168.14      3.62 o 
   2   5   5        8.29        7.02      0.59 o 
   3   5   5        1.12        0.31      0.40 o 
   4   5   5        0.00       -0.52      0.52 o 
   5   5   5        8.91        8.25      0.83 o 
   6   5   5       78.75       81.57      2.85 o 
   7   5   5       50.79       54.64      2.69 o 
   8   5   5       21.96       25.21      1.73 o 
   9   5   5       12.63       13.91      1.43 o 
  10   5   5        9.03       14.74      2.19 o 
 -13   6   5        6.37        7.28      1.58 o 
 -12   6   5        4.85        6.16      0.86 o 
 -11   6   5        2.06        0.55      0.83 o 
 -10   6   5       14.90       12.54      0.88 o 
  -9   6   5       64.46       61.53      1.35 o 
  -8   6   5      202.24      186.75      2.85 o 
  -7   6   5      200.21      189.88      2.28 o 
  -6   6   5      124.75      120.26      1.63 o 
  -5   6   5       60.80       60.52      1.17 o 
  -4   6   5       56.28       54.48      1.06 o 
  -3   6   5      390.83      386.11      4.65 o 
  -2   6   5        3.60        2.89      0.41 o 
  -1   6   5        1.99        1.76      0.64 o 
   0   6   5        4.70        5.27      0.53 o 
   1   6   5      103.68      108.49      2.63 o 
   2   6   5      244.39      223.48      4.50 o 
   3   6   5        3.53        2.01      0.94 o 
   4   6   5       10.62       10.14      1.25 o 
   5   6   5        7.32        8.82      0.98 o 
   6   6   5       23.55       23.55      1.43 o 
   7   6   5        8.99        8.50      1.01 o 
   8   6   5       13.32       14.41      1.20 o 
   9   6   5        2.19        3.10      1.25 o 
 -13   7   5        4.06        6.74      0.97 o 
 -12   7   5        4.93        9.00      0.92 o 
 -11   7   5        8.36        8.69      0.88 o 
 -10   7   5       49.64       45.37      1.63 o 
  -9   7   5       26.81       19.37      1.04 o 
  -8   7   5       62.62       61.73      1.23 o 
  -7   7   5       13.95       16.15      0.74 o 
  -6   7   5      130.64      128.20      2.19 o 
  -5   7   5        6.24        6.91      0.60 o 
  -4   7   5        5.80        7.31      0.54 o 
  -3   7   5      884.25      876.31     11.70 o 
  -2   7   5        8.38        8.48      1.41 o 
  -1   7   5       27.55       27.39      1.10 o 
   0   7   5       57.51       55.51      1.54 o 
   1   7   5       68.62       74.12      3.13 o 
   2   7   5       56.80       55.99      2.19 o 
   3   7   5       36.25       32.75      1.73 o 
   4   7   5       29.68       28.70      1.50 o 
   5   7   5       11.07        9.98      1.20 o 
   6   7   5        0.81        2.04      0.89 o 
   7   7   5        8.34       10.11      1.27 o 
   8   7   5      100.32      114.94      3.52 o 
 -12   8   5        0.13        0.09      0.86 o 
 -11   8   5        0.15       -0.40      0.99 o 
 -10   8   5        5.65        3.10      0.71 o 
  -9   8   5        3.70        3.78      0.73 o 
  -8   8   5       20.63       18.27      1.31 o 
  -7   8   5        0.04        0.10      0.50 o 
  -6   8   5        4.54        3.98      0.59 o 
  -5   8   5       39.40       36.03      1.96 o 
  -4   8   5       50.12       50.62      2.18 o 
  -3   8   5       11.11        9.68      0.74 o 
  -2   8   5       11.33       10.02      0.87 o 
  -1   8   5        1.25        0.94      0.89 o 
   0   8   5       11.24       10.46      1.88 o 
   1   8   5       12.05        8.81      1.04 o 
   2   8   5       16.72       14.00      1.27 o 
   3   8   5      113.34      111.72      3.16 o 
   4   8   5       16.62       17.08      3.92 o 
   5   8   5        9.25       10.60      1.20 o 
   6   8   5       13.85       12.97      1.43 o 
   7   8   5       20.35       20.59      1.65 o 
 -11   9   5       24.24       31.20      2.18 o 
 -10   9   5        5.41        1.88      0.80 o 
  -9   9   5        4.12        3.15      1.33 o 
  -8   9   5       22.19       21.16      2.04 o 
  -7   9   5        4.85        5.53      1.04 o 
  -6   9   5       64.59       64.07      2.48 o 
  -5   9   5        1.39       -0.31      1.10 o 
  -4   9   5       13.17        9.86      1.20 o 
  -3   9   5       18.14       20.22      1.55 o 
  -2   9   5       13.20       10.71      2.19 o 
  -1   9   5      182.39      190.81      6.58 o 
   0   9   5       68.35       76.05      2.48 o 
   1   9   5        1.91        1.52      0.75 o 
   2   9   5       11.76       12.36      1.27 o 
   3   9   5       18.03       20.29      1.43 o 
   4   9   5        1.14        1.33      0.81 o 
   5   9   5       31.92       30.26      2.51 o 
   6   9   5       10.47        8.39      1.27 o 
  -9  10   5        0.82        1.25      2.19 o 
  -8  10   5        7.76        5.95      2.19 o 
  -7  10   5       15.62       17.86      2.51 o 
  -6  10   5        2.02        1.15      1.72 o 
  -5  10   5        4.93        3.88      0.98 o 
  -4  10   5       19.04       20.78      1.65 o 
  -3  10   5       39.21       38.71      2.10 o 
  -2  10   5       54.95       55.15      2.44 o 
  -1  10   5       12.84       15.04      2.19 o 
   0  10   5       23.88       31.33      2.82 o 
   1  10   5      207.59      206.45      7.52 o 
   2  10   5       37.25       42.19      2.03 o 
   3  10   5        1.51        2.19      0.94 o 
   4  10   5        0.69        0.51      0.81 o 
   5  10   5        0.15        1.04      0.98 o 
  -7  11   5        9.17       10.34      2.51 o 
  -6  11   5       12.10       10.65      2.19 o 
  -5  11   5        0.13        0.94      0.98 o 
  -4  11   5        2.17        0.45      1.57 o 
  -3  11   5        2.19        2.51      1.11 o 
  -2  11   5       42.60       43.55      3.13 o 
  -1  11   5        0.95        0.31      1.57 o 
   0  11   5       14.54       17.23      2.51 o 
   1  11   5       45.03       47.31      3.76 o 
   2  11   5        6.05        8.46      2.19 o 
 -15   0   6       57.99       54.53      1.86 o 
 -14   0   6        0.55        0.27      0.57 o 
 -13   0   6        7.73        7.32      0.73 o 
 -12   0   6       49.94       44.33      1.29 o 
 -11   0   6        0.36       -0.37      0.37 o 
 -10   0   6       59.45       59.84      1.72 o 
  -9   0   6        1.11        1.34      0.61 o 
  -8   0   6       42.94       36.46      1.05 o 
  -7   0   6       46.47       58.11      1.24 o 
  -6   0   6       66.15       48.52      0.92 o 
  -5   0   6       74.05       96.25      1.68 o 
  -4   0   6     1259.79     1363.05     17.41 o 
  -3   0   6      881.32      973.12     12.61 o 
  -2   0   6      188.87      221.04      2.49 o 
  -1   0   6     1218.74     1327.35     13.26 o 
   0   0   6        0.53        0.38      0.14 o 
   1   0   6       61.15       38.91      0.72 o 
   2   0   6       16.64       12.59      0.50 o 
   3   0   6        6.18        6.27      0.37 o 
   4   0   6        4.09        4.21      0.41 o 
   5   0   6        0.02        0.16      0.40 o 
   6   0   6       80.03       75.83      2.10 o 
   7   0   6      488.79      443.07      7.86 o 
   8   0   6        9.29        7.59      1.10 o 
   9   0   6        3.77        3.47      0.89 o 
  10   0   6       13.80       12.84      1.57 o 
 -15   1   6        0.94       -0.16      0.58 o 
 -14   1   6       14.79       16.45      0.78 o 
 -13   1   6       32.27       32.23      0.90 o 
 -12   1   6        8.84        8.27      0.53 o 
 -11   1   6        3.53        3.67      0.47 o 
 -10   1   6        6.10        6.20      0.40 o 
  -9   1   6      229.38      240.06      2.30 o 
  -8   1   6        2.46        1.67      0.21 o 
  -7   1   6       70.68       71.79      1.19 o 
  -6   1   6       54.92       50.85      0.91 o 
  -5   1   6      678.23      684.58      6.88 o 
  -4   1   6      118.41      125.20      1.16 o 
  -3   1   6     2310.78     2426.08     18.84 o 
  -2   1   6      252.03      273.57      2.39 o 
  -1   1   6       69.29       70.91      0.87 o 
   0   1   6       45.77       50.68      0.66 o 
   1   1   6       32.50       30.06      0.47 o 
   2   1   6      129.61      150.37      1.37 o 
   3   1   6       57.62       61.63      0.72 o 
   4   1   6       39.15       31.04      0.64 o 
   5   1   6        4.61        4.87      0.42 o 
   6   1   6       92.54       77.35      1.37 o 
   7   1   6        2.91        2.79      0.47 o 
   8   1   6       42.83       40.14      1.21 o 
   9   1   6       47.49       49.43      2.04 o 
  10   1   6        2.28        2.35      0.81 o 
 -15   2   6        0.19        0.25      0.51 o 
 -14   2   6        2.72        2.54      0.68 o 
 -13   2   6       11.55       11.22      0.76 o 
 -12   2   6      109.61      110.45      1.80 o 
 -11   2   6       45.43       41.13      0.84 o 
 -10   2   6       85.11       87.36      1.44 o 
  -9   2   6        2.57        2.49      0.40 o 
  -8   2   6       51.15       53.64      0.95 o 
  -7   2   6       66.13       63.99      1.56 o 
  -6   2   6       21.50       19.33      0.48 o 
  -5   2   6        1.57        0.44      0.24 o 
  -4   2   6        4.71        3.71      0.20 o 
  -3   2   6       35.99       39.22      0.61 o 
  -2   2   6      479.44      537.59      5.05 o 
  -1   2   6      604.21      661.68      6.77 o 
   0   2   6       29.17       23.86      0.53 o 
   1   2   6        1.81        1.69      0.15 o 
   2   2   6      202.46      202.28      2.00 o 
   3   2   6       52.32       57.17      0.81 o 
   4   2   6       39.76       44.31      0.78 o 
   5   2   6      108.74       97.24      1.40 o 
   6   2   6       51.99       51.01      1.17 o 
   7   2   6        1.27        0.43      0.40 o 
   8   2   6        2.86        2.73      0.75 o 
   9   2   6        6.82        6.77      0.98 o 
  10   2   6        8.45        9.59      1.20 o 
 -15   3   6        0.07       -0.35      0.56 o 
 -14   3   6        2.91        2.59      0.63 o 
 -13   3   6       55.56       53.56      1.41 o 
 -12   3   6       20.36       26.15      0.89 o 
 -11   3   6        8.18        7.76      0.58 o 
 -10   3   6      133.71      132.92      1.86 o 
  -9   3   6       47.32       49.03      1.00 o 
  -8   3   6      178.13      166.30      2.07 o 
  -7   3   6        7.78        4.21      0.34 o 
  -6   3   6      105.65      103.63      1.39 o 
  -5   3   6        2.53        2.05      0.24 o 
  -4   3   6      142.52      151.82      1.60 o 
  -3   3   6       88.29       77.98      1.20 o 
  -2   3   6     1051.93     1135.07     11.21 o 
  -1   3   6      146.67      134.75      1.89 o 
   0   3   6      210.79      251.50      2.58 o 
   1   3   6       40.86       35.97      0.57 o 
   2   3   6       10.30        9.23      0.35 o 
   3   3   6       12.07       16.41      0.49 o 
   4   3   6       26.74       39.08      0.87 o 
   5   3   6      115.78      109.82      1.94 o 
   6   3   6        3.41        3.91      0.64 o 
   7   3   6       24.54       21.83      2.51 o 
   8   3   6        1.47        1.43      0.75 o 
   9   3   6       27.33       25.42      1.72 o 
  10   3   6        5.55        6.27      1.20 o 
 -15   4   6        1.73        1.72      0.81 o 
 -14   4   6        0.00       -0.09      0.69 o 
 -13   4   6        0.79       -0.60      0.60 o 
 -12   4   6        3.88        3.56      0.61 o 
 -11   4   6       24.32       24.60      0.85 o 
 -10   4   6       89.23       83.14      1.52 o 
  -9   4   6        5.73        7.59      0.53 o 
  -8   4   6       14.91       12.35      0.54 o 
  -7   4   6      110.74      116.57      1.45 o 
  -6   4   6      310.60      280.55      2.96 o 
  -5   4   6      221.10      221.67      2.48 o 
  -4   4   6       15.14       15.67      0.66 o 
  -3   4   6       34.25       23.94      1.22 o 
  -2   4   6        3.04        4.82      0.37 o 
  -1   4   6        0.01        0.07      0.21 o 
   0   4   6      172.84      178.63      1.96 o 
   1   4   6      324.22      352.08      3.51 o 
   2   4   6       15.07       13.97      0.96 o 
   3   4   6      164.38      168.39      5.01 o 
   4   4   6       17.40       18.64      1.01 o 
   5   4   6        0.98        2.07      0.64 o 
   6   4   6        1.31        1.82      0.64 o 
   7   4   6        5.62        6.01      0.83 o 
   8   4   6        5.77        6.04      0.98 o 
   9   4   6        0.07        0.31      0.75 o 
 -14   5   6        0.17       -0.40      0.68 o 
 -13   5   6       25.00       24.40      1.72 o 
 -12   5   6       22.55       19.52      1.05 o 
 -11   5   6        0.87        0.41      0.55 o 
 -10   5   6       25.26       23.82      0.84 o 
  -9   5   6       46.28       54.63      1.13 o 
  -8   5   6       38.90       42.66      0.89 o 
  -7   5   6        0.21       -0.28      0.28 o 
  -6   5   6       98.01       92.51      1.37 o 
  -5   5   6      795.99      767.00      8.73 o 
  -4   5   6        1.64        2.44      0.34 o 
  -3   5   6        0.71        0.47      0.31 o 
  -2   5   6      381.98      400.04      4.79 o 
  -1   5   6       11.90       15.11      0.60 o 
   0   5   6       63.65       61.54      1.17 o 
   1   5   6      213.10      226.18      3.12 o 
   2   5   6       17.63       15.83      0.98 o 
   3   5   6        8.03        6.38      0.75 o 
   4   5   6       23.96       23.30      1.43 o 
   5   5   6        9.04        5.95      0.98 o 
   6   5   6      238.71      247.54      8.70 o 
   7   5   6        0.17        0.34      0.64 o 
   8   5   6        0.02       -0.36      0.78 o 
   9   5   6       41.94       48.49      2.66 o 
 -14   6   6        6.59        3.76      1.88 o 
 -13   6   6        0.11       -0.62      0.62 o 
 -12   6   6        2.62        0.03      0.60 o 
 -11   6   6       19.22       13.81      0.89 o 
 -10   6   6       18.14       18.28      0.89 o 
  -9   6   6        0.00        0.12      0.39 o 
  -8   6   6       10.53        9.84      0.51 o 
  -7   6   6      245.35      244.78      2.60 o 
  -6   6   6      236.50      226.60      2.82 o 
  -5   6   6      153.75      149.83      2.25 o 
  -4   6   6      282.03      271.73      3.56 o 
  -3   6   6       17.40       22.46      0.95 o 
  -2   6   6        0.86        0.50      0.59 o 
  -1   6   6       32.32       37.37      1.20 o 
   0   6   6       13.94       10.10      0.87 o 
   1   6   6        3.83        1.25      0.56 o 
   2   6   6       40.87       36.38      1.65 o 
   3   6   6        0.22       -0.31      0.78 o 
   4   6   6       48.47       48.86      1.96 o 
   5   6   6      117.38      124.35      3.43 o 
   6   6   6        5.49        4.31      0.98 o 
   7   6   6       12.12       16.80      1.43 o 
   8   6   6       40.98       48.66      3.92 o 
 -13   7   6       11.28       19.24      1.22 o 
 -12   7   6        5.45        9.07      0.94 o 
 -11   7   6        3.12        1.61      0.71 o 
 -10   7   6       11.94       10.49      0.88 o 
  -9   7   6        4.65        5.05      0.56 o 
  -8   7   6       22.24       21.80      0.83 o 
  -7   7   6        7.64        7.19      0.58 o 
  -6   7   6        0.37        0.35      0.35 o 
  -5   7   6      106.87      109.01      1.91 o 
  -4   7   6        4.51        3.65      0.55 o 
  -3   7   6      528.98      533.14      7.62 o 
  -2   7   6       50.07       46.15      1.48 o 
  -1   7   6       47.14       48.17      1.64 o 
   0   7   6        8.81        6.58      0.81 o 
   1   7   6       16.78       14.00      1.04 o 
   2   7   6        8.15        7.22      0.98 o 
   3   7   6        3.64        3.33      0.75 o 
   4   7   6        8.58        6.77      0.98 o 
   5   7   6        4.86        5.89      1.10 o 
   6   7   6        3.50        4.21      0.98 o 
   7   7   6       40.87       46.73      2.35 o 
 -12   8   6        4.90        5.47      0.92 o 
 -11   8   6        0.74        0.46      0.71 o 
 -10   8   6       10.96       10.61      0.92 o 
  -9   8   6      152.94      138.31      3.58 o 
  -8   8   6       78.95       71.14      1.50 o 
  -7   8   6       13.74       16.67      0.89 o 
  -6   8   6        3.61        3.93      1.72 o 
  -5   8   6       92.28       92.24      2.85 o 
  -4   8   6       94.19       90.52      2.43 o 
  -3   8   6      112.89      118.93      2.53 o 
  -2   8   6       26.28       28.60      1.29 o 
  -1   8   6       13.56       13.74      1.25 o 
   0   8   6       83.71       79.13      2.41 o 
   1   8   6       15.65       13.50      1.20 o 
   2   8   6        8.61        8.14      1.04 o 
   3   8   6       31.71       33.89      1.73 o 
   4   8   6       10.96       12.79      2.19 o 
   5   8   6        3.54        3.81      0.98 o 
   6   8   6       29.15       35.59      1.96 o 
 -11   9   6       10.07       15.36      1.80 o 
 -10   9   6       21.34       19.57      1.39 o 
  -9   9   6        0.25        2.19      1.88 o 
  -8   9   6        7.91        7.82      1.72 o 
  -7   9   6       22.33       22.01      1.73 o 
  -6   9   6       18.41       18.42      2.51 o 
  -5   9   6        4.86        4.92      1.04 o 
  -4   9   6        7.13        6.11      1.11 o 
  -3   9   6        0.61       -0.16      0.89 o 
  -2   9   6       28.88       27.12      1.33 o 
  -1   9   6      178.27      188.82      4.28 o 
   0   9   6        3.17        3.86      0.81 o 
   1   9   6        1.40        2.27      0.81 o 
   2   9   6       24.51       26.47      1.73 o 
   3   9   6        3.61        5.74      1.04 o 
   4   9   6        2.18        2.86      1.88 o 
   5   9   6        0.04        0.31      1.41 o 
  -9  10   6        0.00        1.57      2.19 o 
  -8  10   6        8.73        9.09      2.51 o 
  -7  10   6        0.14        0.28      0.98 o 
  -6  10   6        7.22        8.12      1.27 o 
  -5  10   6        1.67        1.95      0.98 o 
  -4  10   6        2.31        1.01      0.98 o 
  -3  10   6        0.17       -0.07      0.98 o 
  -2  10   6       19.51       20.36      2.19 o 
  -1  10   6        2.32        2.82      1.57 o 
   0  10   6        9.28        6.58      1.88 o 
   1  10   6       56.55       50.86      2.26 o 
   2  10   6       14.42       15.15      2.04 o 
   3  10   6        3.15        4.19      1.04 o 
   4  10   6        0.64       -0.78      0.78 o 
  -6  11   6        0.23        0.63      1.04 o 
  -5  11   6        0.76        1.63      1.25 o 
  -4  11   6        0.21       -0.98      0.98 o 
  -3  11   6        1.00       -0.63      1.57 o 
  -2  11   6        1.36        2.51      1.57 o 
  -1  11   6       31.44       28.20      2.82 o 
   0  11   6        3.10        2.82      1.88 o 
   1  11   6       11.14       15.66      2.51 o 
 -15   1   7       32.78       33.76      1.25 o 
 -14   1   7        5.46        7.26      0.70 o 
 -13   1   7        0.71        1.22      0.48 o 
 -12   1   7        0.33       -0.56      0.56 o 
 -11   1   7        0.02       -0.31      0.42 o 
 -10   1   7      257.98      262.35      2.96 o 
  -9   1   7        4.55        4.32      0.49 o 
  -8   1   7       48.28       47.25      0.78 o 
  -7   1   7        6.57        6.02      0.30 o 
  -6   1   7      305.68      310.59      3.18 o 
  -5   1   7      105.93      116.00      1.56 o 
  -4   1   7      854.73      983.60      7.98 o 
  -3   1   7      122.82      119.29      1.27 o 
  -2   1   7       39.03       35.34      0.59 o 
  -1   1   7        3.40        3.76      0.24 o 
   0   1   7        1.72        1.91      0.20 o 
   1   1   7       14.01       13.27      0.38 o 
   2   1   7      223.78      225.03      1.95 o 
   3   1   7       25.82       28.01      0.79 o 
   4   1   7       72.15       72.19      1.04 o 
   5   1   7       78.79       73.06      1.48 o 
   6   1   7       16.85       14.65      0.77 o 
   7   1   7       54.37       55.07      1.61 o 
   8   1   7        4.37        2.19      0.94 o 
   9   1   7        0.31        1.25      0.94 o 
 -15   2   7        0.46        0.89      0.53 o 
 -14   2   7        1.22        0.85      0.49 o 
 -13   2   7        1.58        1.73      0.49 o 
 -12   2   7       15.53       11.94      0.67 o 
 -11   2   7        0.66        0.45      0.36 o 
 -10   2   7       49.02       47.26      1.05 o 
  -9   2   7       14.26       13.37      0.65 o 
  -8   2   7      131.19      114.47      1.90 o 
  -7   2   7      115.12      126.81      1.57 o 
  -6   2   7       85.50       94.24      1.09 o 
  -5   2   7      103.64      121.28      1.28 o 
  -4   2   7      123.13      126.18      1.39 o 
  -3   2   7      996.95      994.90      8.44 o 
  -2   2   7      276.59      338.51      3.38 o 
  -1   2   7       88.82      110.50      1.51 o 
   0   2   7        2.54        0.72      0.21 o 
   1   2   7       46.81       43.37      0.66 o 
   2   2   7       12.56       12.90      0.63 o 
   3   2   7      193.33      200.17      2.70 o 
   4   2   7        2.68        1.11      0.45 o 
   5   2   7      107.92       92.27      2.47 o 
   6   2   7       19.15       20.66      1.01 o 
   7   2   7        3.11        3.38      0.75 o 
   8   2   7       17.51       19.24      1.43 o 
   9   2   7        1.43        1.25      0.94 o 
 -15   3   7        1.04        0.56      0.56 o 
 -14   3   7       19.31       17.57      0.97 o 
 -13   3   7       36.41       31.16      1.03 o 
 -12   3   7       10.80        9.35      0.68 o 
 -11   3   7        1.66        1.50      0.40 o 
 -10   3   7        0.20        0.30      0.36 o 
  -9   3   7       87.69       82.63      1.37 o 
  -8   3   7      125.72      117.55      1.80 o 
  -7   3   7      865.32      851.15      8.01 o 
  -6   3   7      210.68      225.96      2.58 o 
  -5   3   7       17.23       16.68      0.52 o 
  -4   3   7      215.64      212.19      2.13 o 
  -3   3   7       80.93       73.84      1.20 o 
  -2   3   7       29.41       28.19      0.91 o 
  -1   3   7      188.63      207.85      2.23 o 
   0   3   7      140.12      145.87      1.71 o 
   1   3   7        4.15        3.75      0.30 o 
   2   3   7       42.41       50.01      1.11 o 
   3   3   7        4.71        3.01      0.46 o 
   4   3   7     1277.25     1221.96     13.51 o 
   5   3   7       23.19       23.70      1.15 o 
   6   3   7       62.99       56.40      3.60 o 
   7   3   7       38.16       39.24      1.87 o 
   8   3   7        1.72        1.75      1.25 o 
   9   3   7        0.06       -0.75      0.75 o 
 -15   4   7        3.42        4.45      1.01 o 
 -14   4   7        1.81        1.20      0.72 o 
 -13   4   7       39.37       33.67      1.22 o 
 -12   4   7       23.92       22.60      1.19 o 
 -11   4   7       14.54       15.24      0.73 o 
 -10   4   7        0.10       -0.47      0.47 o 
  -9   4   7        1.88        0.84      0.40 o 
  -8   4   7      304.53      288.61      2.93 o 
  -7   4   7      297.34      281.88      3.54 o 
  -6   4   7      212.58      203.86      2.18 o 
  -5   4   7      222.60      205.27      2.15 o 
  -4   4   7        7.11        4.02      0.34 o 
  -3   4   7       18.56       14.31      0.56 o 
  -2   4   7        8.40       10.27      0.39 o 
  -1   4   7       10.40       14.06      0.49 o 
   0   4   7        0.09        0.31      0.21 o 
   1   4   7       25.70       27.23      0.97 o 
   2   4   7       24.95       30.66      3.60 o 
   3   4   7      348.30      327.43     12.06 o 
   4   4   7        5.32        5.43      0.94 o 
   5   4   7        1.92        1.82      0.64 o 
   6   4   7        1.51        2.22      0.64 o 
   7   4   7        0.06        0.00      0.66 o 
   8   4   7        1.30       -0.63      0.75 o 
   9   4   7        0.02       -0.94      0.94 o 
 -14   5   7        5.43        6.56      0.94 o 
 -13   5   7        0.13        0.28      0.68 o 
 -12   5   7       37.74       37.13      1.45 o 
 -11   5   7       61.69       58.10      1.27 o 
 -10   5   7        0.09        1.13      0.50 o 
  -9   5   7       35.86       39.12      1.00 o 
  -8   5   7       45.18       44.35      0.95 o 
  -7   5   7       85.35       89.33      1.54 o 
  -6   5   7        0.00       -0.35      0.35 o 
  -5   5   7      888.72      822.43      9.32 o 
  -4   5   7       32.94       36.68      0.97 o 
  -3   5   7        9.80       10.38      0.55 o 
  -2   5   7      158.49      169.00      2.18 o 
  -1   5   7        0.00       -0.07      0.23 o 
   0   5   7        5.33        3.52      0.61 o 
   1   5   7        4.16        3.97      0.75 o 
   2   5   7      110.87       92.59      2.54 o 
   3   5   7       31.87       27.72      2.51 o 
   4   5   7        2.99        2.69      0.75 o 
   5   5   7       66.18       66.75      2.32 o 
   6   5   7       75.59       80.30      2.82 o 
   7   5   7        0.41       -0.94      0.94 o 
   8   5   7        1.43        0.78      0.89 o 
 -14   6   7        7.33        7.46      1.49 o 
 -13   6   7        1.75        0.90      0.71 o 
 -12   6   7        2.12        1.03      0.69 o 
 -11   6   7        4.35        2.25      0.81 o 
 -10   6   7        3.52        2.78      0.58 o 
  -9   6   7       16.90       17.15      0.66 o 
  -8   6   7        5.82        4.61      0.44 o 
  -7   6   7       36.23       34.71      0.98 o 
  -6   6   7      227.12      221.16      3.21 o 
  -5   6   7      371.97      370.22      4.69 o 
  -4   6   7        0.28        1.40      0.43 o 
  -3   6   7       69.25       67.26      1.32 o 
  -2   6   7        3.41        3.86      0.69 o 
  -1   6   7       16.76       18.61      0.87 o 
   0   6   7        0.38        0.75      0.52 o 
   1   6   7        0.14       -0.31      0.78 o 
   2   6   7       20.99       18.74      1.20 o 
   3   6   7        2.32        2.10      0.75 o 
   4   6   7       26.44       26.41      1.65 o 
   5   6   7       12.99       12.78      1.41 o 
   6   6   7       42.47       50.02      2.32 o 
   7   6   7        8.34        6.99      1.20 o 
 -13   7   7       28.56       38.14      1.55 o 
 -12   7   7       16.00       17.89      1.19 o 
 -11   7   7        2.55        3.28      0.71 o 
 -10   7   7        0.40        0.43      0.54 o 
  -9   7   7       27.08       28.69      0.98 o 
  -8   7   7       14.12       13.07      0.74 o 
  -7   7   7        0.51       -0.06      0.39 o 
  -6   7   7        1.32        0.11      0.43 o 
  -5   7   7        0.64        0.37      0.43 o 
  -4   7   7      290.47      282.57      4.60 o 
  -3   7   7      186.13      182.46      4.18 o 
  -2   7   7       93.12       87.41      2.03 o 
  -1   7   7       43.46       42.44      2.51 o 
   0   7   7        1.81        1.57      0.56 o 
   1   7   7       40.32       39.32      1.73 o 
   2   7   7        9.94        9.48      0.98 o 
   3   7   7       18.87       19.32      1.88 o 
   4   7   7       18.37       19.35      1.43 o 
   5   7   7        0.29       -0.75      0.75 o 
   6   7   7       12.24       12.25      2.35 o 
   7   7   7       19.32       24.56      1.73 o 
 -12   8   7        1.72        2.54      0.79 o 
 -11   8   7        0.25       -0.08      0.83 o 
 -10   8   7       19.51       18.97      1.30 o 
  -9   8   7       43.44       40.87      1.23 o 
  -8   8   7        8.59        5.76      0.62 o 
  -7   8   7        7.07        5.80      0.80 o 
  -6   8   7       40.03       39.82      1.96 o 
  -5   8   7        2.11        1.57      0.61 o 
  -4   8   7       70.59       68.14      1.89 o 
  -3   8   7       58.91       61.25      2.40 o 
  -2   8   7      118.48      120.44      2.91 o 
  -1   8   7        0.84        0.00      1.25 o 
   0   8   7       17.08       14.35      1.20 o 
   1   8   7        2.14        2.38      0.94 o 
   2   8   7        0.30       -0.36      0.78 o 
   3   8   7        0.08       -0.63      0.94 o 
   4   8   7        0.00       -0.22      0.75 o 
   5   8   7       11.76       12.17      1.88 o 
   6   8   7       16.51       22.87      2.82 o 
 -10   9   7        0.42       -1.25      1.88 o 
  -9   9   7       47.93       63.60      4.70 o 
  -8   9   7        8.65        7.59      1.16 o 
  -7   9   7        0.08       -0.03      0.98 o 
  -6   9   7        4.81        7.06      1.20 o 
  -5   9   7        1.89        2.13      1.88 o 
  -4   9   7       34.70       34.99      2.10 o 
  -3   9   7       81.32       74.54      2.76 o 
  -2   9   7        0.59       -1.03      1.57 o 
  -1   9   7       23.78       22.47      1.50 o 
   0   9   7       28.98       28.49      1.56 o 
   1   9   7        2.14        3.08      1.10 o 
   2   9   7       25.80       30.65      1.73 o 
   3   9   7        2.85        2.19      0.98 o 
   4   9   7        2.28        1.25      0.98 o 
  -9  10   7        0.25        3.13      2.19 o 
  -8  10   7        3.01        3.76      2.19 o 
  -7  10   7        0.13       -1.08      1.57 o 
  -6  10   7       19.31       21.28      2.51 o 
  -5  10   7       17.40       19.36      1.65 o 
  -4  10   7        1.19        0.91      0.98 o 
  -3  10   7        1.60        0.63      1.57 o 
  -2  10   7       15.05       10.65      2.19 o 
  -1  10   7       15.02       14.72      2.51 o 
   0  10   7       64.81       65.56      2.48 o 
   1  10   7        5.23        4.48      1.25 o 
   2  10   7       10.55       11.11      1.41 o 
  -5  11   7        0.31        0.28      0.98 o 
  -4  11   7        5.56        5.95      1.88 o 
  -3  11   7       32.97       34.15      3.13 o 
  -2  11   7       12.83       12.84      2.19 o 
  -1  11   7        6.36        6.58      2.19 o 
 -16   0   8        0.61        0.63      1.25 o 
 -15   0   8        3.61        6.05      1.94 o 
 -14   0   8       90.06       94.85      2.46 o 
 -13   0   8       40.91       42.17      1.54 o 
 -12   0   8       79.40       77.44      2.09 o 
 -11   0   8        0.11        0.57      0.59 o 
 -10   0   8      118.29      121.83      3.08 o 
  -9   0   8        5.84        7.02      0.94 o 
  -8   0   8       62.58       62.74      2.04 o 
  -7   0   8       14.98       18.40      0.83 o 
  -6   0   8      113.51      108.97      2.60 o 
  -5   0   8      817.91      829.37     11.05 o 
  -4   0   8     1005.86     1100.35     14.35 o 
  -3   0   8      461.43      534.73      7.38 o 
  -2   0   8        1.19        0.37      0.22 o 
  -1   0   8      618.16      590.63      6.92 o 
   0   0   8        0.36        0.31      0.31 o 
   1   0   8     1007.69      989.80     11.18 o 
   2   0   8      309.76      312.80      3.56 o 
   3   0   8       91.50       87.09      2.22 o 
   4   0   8       10.93        9.87      0.89 o 
   5   0   8        9.96       10.96      1.25 o 
   6   0   8       26.40       25.06      1.88 o 
   7   0   8       34.59       28.51      1.88 o 
   8   0   8       45.69       41.35      2.51 o 
 -15   1   8       16.41       14.30      0.84 o 
 -14   1   8        7.10        6.19      0.66 o 
 -13   1   8       12.77       13.82      0.76 o 
 -12   1   8      102.10      112.21      2.00 o 
 -11   1   8      102.06      106.69      1.86 o 
 -10   1   8      102.45      105.75      1.55 o 
  -9   1   8      303.54      291.64      3.48 o 
  -8   1   8        0.23       -0.09      0.22 o 
  -7   1   8      115.88      112.52      1.50 o 
  -6   1   8      790.74      800.58      7.44 o 
  -5   1   8      666.47      655.09      6.29 o 
  -4   1   8      114.78      144.39      1.57 o 
  -3   1   8      129.10      142.36      1.48 o 
  -2   1   8       21.05       20.62      0.53 o 
  -1   1   8      413.69      397.31      3.68 o 
   0   1   8      512.51      494.52      4.44 o 
   1   1   8       21.98       20.93      0.59 o 
   2   1   8     1353.05     1305.02     14.38 o 
   3   1   8      177.67      171.20      2.24 o 
   4   1   8       26.22       25.37      1.03 o 
   5   1   8       40.73       37.75      1.55 o 
   6   1   8        6.02        7.70      0.89 o 
   7   1   8        0.00       -0.31      0.44 o 
   8   1   8       14.50       14.41      1.57 o 
 -15   2   8        0.19        0.15      0.61 o 
 -14   2   8        0.04        0.25      0.56 o 
 -13   2   8        2.69        5.52      0.65 o 
 -12   2   8       25.62       28.62      1.05 o 
 -11   2   8        8.82        8.05      0.74 o 
 -10   2   8      237.07      222.51      3.09 o 
  -9   2   8      268.77      257.55      3.23 o 
  -8   2   8      152.05      139.79      2.33 o 
  -7   2   8      135.73      126.71      1.86 o 
  -6   2   8      138.19      139.08      1.45 o 
  -5   2   8      109.77      122.56      1.42 o 
  -4   2   8        1.88        1.71      0.24 o 
  -3   2   8        4.81        6.78      0.47 o 
  -2   2   8       86.89       89.87      1.13 o 
  -1   2   8      232.80      218.68      2.59 o 
   0   2   8       12.56       12.11      0.52 o 
   1   2   8      344.96      337.23      4.09 o 
   2   2   8       36.08       37.06      1.01 o 
   3   2   8        3.24        1.90      0.51 o 
   4   2   8       32.06       29.54      0.92 o 
   5   2   8       79.19       58.59      2.00 o 
   6   2   8       28.82       24.12      1.88 o 
   7   2   8        3.52        5.01      1.25 o 
   8   2   8        0.78        0.63      0.94 o 
 -15   3   8        8.74        9.23      0.97 o 
 -14   3   8        0.85        1.33      0.71 o 
 -13   3   8       23.97       21.52      0.97 o 
 -12   3   8       15.55       14.44      0.79 o 
 -11   3   8       10.30        7.40      0.59 o 
 -10   3   8        1.89        0.99      0.44 o 
  -9   3   8       27.90       24.17      0.94 o 
  -8   3   8       47.38       47.14      1.12 o 
  -7   3   8      328.88      308.74      3.57 o 
  -6   3   8        8.58       11.94      0.49 o 
  -5   3   8        4.32        4.37      0.33 o 
  -4   3   8       22.79       22.84      0.66 o 
  -3   3   8       27.25       31.42      0.78 o 
  -2   3   8        1.34        2.41      0.57 o 
  -1   3   8       41.20       49.79      0.87 o 
   0   3   8        7.18        6.60      0.35 o 
   1   3   8        3.43        2.19      0.41 o 
   2   3   8        0.01        0.04      0.40 o 
   3   3   8       94.89       84.74      1.84 o 
   4   3   8       81.62       88.97      4.54 o 
   5   3   8        1.00        1.10      0.66 o 
   6   3   8        3.43        1.52      0.75 o 
   7   3   8        2.15        1.43      0.75 o 
   8   3   8        2.14        2.51      1.25 o 
 -15   4   8        1.09        1.67      0.76 o 
 -14   4   8        0.42        1.23      0.62 o 
 -13   4   8        0.22       -0.43      0.47 o 
 -12   4   8        1.65        2.08      0.49 o 
 -11   4   8        8.78        8.72      0.82 o 
 -10   4   8        9.09        9.46      0.65 o 
  -9   4   8       81.70       80.15      1.66 o 
  -8   4   8      105.28      100.69      1.55 o 
  -7   4   8      497.43      494.50      4.60 o 
  -6   4   8        2.03        1.51      0.40 o 
  -5   4   8       15.37       16.33      0.69 o 
  -4   4   8        9.92       11.09      0.52 o 
  -3   4   8       33.87       34.60      0.89 o 
  -2   4   8       11.30       11.99      0.52 o 
  -1   4   8       14.66       16.45      0.63 o 
   0   4   8       14.68       13.33      0.52 o 
   1   4   8      108.99      107.26      2.76 o 
   2   4   8       72.17       65.77      2.10 o 
   3   4   8        6.74       12.29      0.98 o 
   4   4   8       99.63      109.22      8.62 o 
   5   4   8       10.35        7.26      1.57 o 
   6   4   8       14.10       13.78      1.57 o 
   7   4   8        1.01        0.54      0.75 o 
   8   4   8        4.39        5.95      1.57 o 
 -14   5   8       29.85       34.75      1.62 o 
 -13   5   8        2.08        3.51      0.76 o 
 -12   5   8       23.95       24.43      0.93 o 
 -11   5   8        1.61        1.62      0.44 o 
 -10   5   8        0.83        0.71      0.45 o 
  -9   5   8       16.40       17.60      0.84 o 
  -8   5   8       47.93       48.86      1.05 o 
  -7   5   8       21.03       20.33      0.76 o 
  -6   5   8      433.66      417.78      4.34 o 
  -5   5   8      470.24      443.09      5.06 o 
  -4   5   8       16.31       15.14      0.63 o 
  -3   5   8      117.76      109.76      1.65 o 
  -2   5   8       10.70       11.97      0.57 o 
  -1   5   8        1.14        1.14      0.40 o 
   0   5   8        0.00       -0.52      0.52 o 
   1   5   8        8.89        8.34      1.25 o 
   2   5   8      172.75      161.46      6.58 o 
   3   5   8        5.06        6.31      2.35 o 
   4   5   8      122.72      111.89      3.21 o 
   5   5   8        6.50        6.04      0.98 o 
   6   5   8       13.46       14.42      1.33 o 
   7   5   8       12.97        9.40      1.88 o 
 -13   6   8        0.12       -0.21      0.71 o 
 -12   6   8        0.20        0.03      0.62 o 
 -11   6   8        6.98        5.81      0.63 o 
 -10   6   8        5.97        4.15      0.59 o 
  -9   6   8        0.57        0.23      0.45 o 
  -8   6   8        9.58        9.25      0.62 o 
  -7   6   8       27.74       27.52      0.94 o 
  -6   6   8       94.02       90.33      1.59 o 
  -5   6   8       76.07       76.93      1.57 o 
  -4   6   8      308.42      302.44      5.16 o 
  -3   6   8       23.84       27.23      1.10 o 
  -2   6   8       32.25       30.39      1.43 o 
  -1   6   8        0.47        0.88      0.52 o 
   0   6   8       19.23       16.48      1.20 o 
   1   6   8        5.19        6.35      0.98 o 
   2   6   8       15.36       15.17      1.20 o 
   3   6   8       16.44       12.74      1.20 o 
   4   6   8        1.53        0.09      0.75 o 
   5   6   8        0.70       -1.41      1.41 o 
   6   6   8       35.68       35.29      1.87 o 
 -13   7   8        3.64        2.47      0.99 o 
 -12   7   8        0.81       -0.08      0.83 o 
 -11   7   8       87.66       99.52      2.26 o 
 -10   7   8        0.00        0.51      0.77 o 
  -9   7   8        5.55        7.42      0.76 o 
  -8   7   8        8.45        9.59      0.65 o 
  -7   7   8       16.63       14.56      1.39 o 
  -6   7   8       15.61       15.78      0.81 o 
  -5   7   8      105.85      103.91      2.35 o 
  -4   7   8        4.21        4.41      0.97 o 
  -3   7   8        0.51        1.10      0.64 o 
  -2   7   8        1.80        1.72      0.66 o 
  -1   7   8        0.05       -0.50      0.63 o 
   0   7   8      176.40      178.08      4.06 o 
   1   7   8        0.90        1.61      0.75 o 
   2   7   8        4.17        3.09      0.81 o 
   3   7   8       15.22       13.29      1.20 o 
   4   7   8        1.35       -0.54      0.75 o 
   5   7   8        4.80        4.65      0.98 o 
   6   7   8       11.01        7.16      1.20 o 
 -11   8   8        0.05        1.01      0.82 o 
 -10   8   8        0.61        0.66      0.68 o 
  -9   8   8       14.53       14.97      1.00 o 
  -8   8   8       27.20       29.55      1.54 o 
  -7   8   8       17.77       19.70      1.17 o 
  -6   8   8       16.76       19.85      1.88 o 
  -5   8   8       16.66       14.55      1.14 o 
  -4   8   8       14.21       13.89      1.43 o 
  -3   8   8        0.60        0.14      1.30 o 
  -2   8   8       52.95       48.32      1.96 o 
  -1   8   8        1.44       -0.16      1.10 o 
   0   8   8        7.55        5.84      0.98 o 
   1   8   8        1.43        0.31      1.10 o 
   2   8   8       12.44       12.64      1.27 o 
   3   8   8        1.97        0.70      0.81 o 
   4   8   8        0.34       -1.07      1.25 o 
 -10   9   8        3.59        1.88      2.19 o 
  -9   9   8       19.91       24.39      1.54 o 
  -8   9   8        3.13        3.33      0.80 o 
  -7   9   8        5.76        3.28      1.57 o 
  -6   9   8       24.77       26.14      1.87 o 
  -5   9   8       13.31       12.32      1.43 o 
  -4   9   8        1.04        0.31      0.89 o 
  -3   9   8        3.20        1.48      0.75 o 
  -2   9   8       62.40       64.12      2.41 o 
  -1   9   8       16.97       12.60      1.27 o 
   0   9   8        0.02        0.70      0.94 o 
   1   9   8        2.14        3.02      1.10 o 
   2   9   8        0.76        1.32      2.04 o 
   3   9   8        0.81        0.42      0.84 o 
  -8  10   8       13.59       14.82      1.36 o 
  -7  10   8        8.50        8.00      1.57 o 
  -6  10   8        9.40        7.79      1.43 o 
  -5  10   8        3.08        2.19      1.11 o 
  -4  10   8        0.71        0.31      1.57 o 
  -3  10   8        2.53        1.57      1.57 o 
  -2  10   8        2.75        0.31      1.57 o 
  -1  10   8        0.50        0.00      1.57 o 
   0  10   8        0.13        1.02      0.94 o 
   1  10   8        3.30        2.33      0.98 o 
 -15   1   9        9.70        9.99      0.80 o 
 -14   1   9        5.24        6.83      0.67 o 
 -13   1   9        5.94        7.70      0.67 o 
 -12   1   9       86.90       84.55      2.20 o 
 -11   1   9       31.41       30.08      1.05 o 
 -10   1   9        0.70        1.47      0.40 o 
  -9   1   9      295.38      285.58      3.51 o 
  -8   1   9       14.42       12.52      0.61 o 
  -7   1   9       17.97       19.49      0.78 o 
  -6   1   9       95.98      107.52      1.49 o 
  -5   1   9        0.15        0.19      0.28 o 
  -4   1   9        3.16        5.39      0.38 o 
  -3   1   9        2.16        0.85      0.24 o 
  -2   1   9       88.05       80.26      1.19 o 
  -1   1   9      140.46      134.75      1.70 o 
   0   1   9      553.86      556.17      5.41 o 
   1   1   9       56.69       59.12      1.79 o 
   2   1   9      274.49      259.35      5.29 o 
   3   1   9        3.10        2.19      0.46 o 
   4   1   9        3.04        3.65      0.94 o 
   5   1   9        0.07       -0.44      0.44 o 
   6   1   9        8.11        4.70      0.75 o 
   7   1   9        0.13        0.31      0.94 o 
 -15   2   9       17.75       16.79      0.90 o 
 -14   2   9        8.27        8.86      0.81 o 
 -13   2   9        0.87        1.38      0.58 o 
 -12   2   9       40.03       42.73      1.24 o 
 -11   2   9        2.46        0.35      0.49 o 
 -10   2   9       66.52       65.51      1.40 o 
  -9   2   9      809.94      808.60      8.49 o 
  -8   2   9       44.21       46.21      0.96 o 
  -7   2   9        1.14        1.08      0.38 o 
  -6   2   9      119.18      120.07      1.57 o 
  -5   2   9       32.50       31.67      0.76 o 
  -4   2   9       20.57       27.34      0.65 o 
  -3   2   9      179.63      179.86      1.94 o 
  -2   2   9       13.01       12.73      0.49 o 
  -1   2   9      507.97      492.74      5.31 o 
   0   2   9      402.89      405.36      4.50 o 
   1   2   9      707.47      697.47      8.11 o 
   2   2   9      136.40      135.61      2.52 o 
   3   2   9       23.12       18.86      0.90 o 
   4   2   9       16.61       14.49      0.98 o 
   5   2   9       53.69       45.74      2.51 o 
   6   2   9       10.48       10.03      1.57 o 
   7   2   9        0.45        0.94      0.94 o 
 -15   3   9        5.55        8.29      0.94 o 
 -14   3   9       17.03       19.26      1.01 o 
 -13   3   9        3.51        4.30      0.74 o 
 -12   3   9        5.64        5.06      0.62 o 
 -11   3   9       36.68       35.57      1.10 o 
 -10   3   9        0.01       -0.42      0.42 o 
  -9   3   9       28.00       30.25      0.96 o 
  -8   3   9     1002.16      966.42     13.77 o 
  -7   3   9      854.34      803.71      8.32 o 
  -6   3   9       34.12       38.15      0.97 o 
  -5   3   9      118.54      102.11      1.48 o 
  -4   3   9      196.11      185.62      2.25 o 
  -3   3   9      128.42      124.68      1.65 o 
  -2   3   9       45.26       40.44      0.82 o 
  -1   3   9       32.57       33.51      0.87 o 
   0   3   9       24.92       23.22      0.79 o 
   1   3   9       31.87       29.14      1.01 o 
   2   3   9       65.56       58.56      1.48 o 
   3   3   9       48.44       42.46      1.77 o 
   4   3   9       46.71       48.25      2.51 o 
   5   3   9       19.05       21.62      1.88 o 
   6   3   9       16.00       18.48      1.88 o 
   7   3   9       16.96       26.32      2.19 o 
 -15   4   9        1.72        2.56      1.27 o 
 -14   4   9       15.81       18.51      1.40 o 
 -13   4   9        0.67       -0.12      0.58 o 
 -12   4   9        0.18       -0.39      0.50 o 
 -11   4   9        8.25        7.49      0.68 o 
 -10   4   9       26.60       26.53      0.95 o 
  -9   4   9       15.27       14.16      0.84 o 
  -8   4   9      181.23      176.46      2.50 o 
  -7   4   9      496.86      487.18      5.43 o 
  -6   4   9       20.90       19.30      0.71 o 
  -5   4   9        0.09       -0.26      0.37 o 
  -4   4   9       75.25       69.64      1.20 o 
  -3   4   9       43.16       44.71      0.99 o 
  -2   4   9        0.25       -0.06      0.29 o 
  -1   4   9       15.66       12.09      0.67 o 
   0   4   9       58.89       52.72      1.33 o 
   1   4   9       28.41       25.99      1.43 o 
   2   4   9       45.44       45.45      1.77 o 
   3   4   9      179.11      156.05      6.42 o 
   4   4   9      131.02      120.70      3.21 o 
   5   4   9       14.95       11.90      1.57 o 
   6   4   9        0.49       -0.31      0.94 o 
   7   4   9       20.59       26.63      2.51 o 
 -14   5   9        0.94        0.03      0.87 o 
 -13   5   9       46.92       52.13      1.72 o 
 -12   5   9        0.38        0.41      0.72 o 
 -11   5   9       19.90       22.11      1.13 o 
 -10   5   9       44.30       46.29      1.47 o 
  -9   5   9        1.66        0.71      0.57 o 
  -8   5   9        7.22        6.36      0.58 o 
  -7   5   9       74.55       77.84      1.52 o 
  -6   5   9      302.71      312.62      3.45 o 
  -5   5   9        3.30        3.48      0.42 o 
  -4   5   9        0.10       -0.27      0.53 o 
  -3   5   9        8.24        7.44      0.53 o 
  -2   5   9      143.22      121.45      2.47 o 
  -1   5   9       31.54       31.11      1.43 o 
   0   5   9        0.07       -0.52      0.52 o 
   1   5   9       56.63       56.96      2.10 o 
   2   5   9       17.41       14.60      1.25 o 
   3   5   9        2.32        3.60      0.89 o 
   4   5   9       32.12       35.49      1.87 o 
   5   5   9       22.30       21.66      1.55 o 
   6   5   9        4.40        5.95      1.57 o 
 -13   6   9       10.65       12.24      1.72 o 
 -12   6   9        0.62        0.27      0.80 o 
 -11   6   9        1.88        1.39      0.85 o 
 -10   6   9       41.11       44.50      1.39 o 
  -9   6   9       20.88       23.67      0.92 o 
  -8   6   9       22.85       21.25      0.88 o 
  -7   6   9        1.87        2.00      0.48 o 
  -6   6   9       57.27       59.30      1.28 o 
  -5   6   9       20.02       20.64      0.90 o 
  -4   6   9      103.67       98.27      2.26 o 
  -3   6   9        6.49        5.85      0.68 o 
  -2   6   9        1.94        2.06      0.75 o 
  -1   6   9       28.71       26.72      1.43 o 
   0   6   9       22.48       20.89      1.43 o 
   1   6   9       58.78       56.08      2.98 o 
   2   6   9        4.38        5.42      0.98 o 
   3   6   9        0.01       -0.52      0.52 o 
   4   6   9       13.99       14.97      1.43 o 
   5   6   9        0.07       -0.94      0.94 o 
 -12   7   9        0.15       -0.81      1.04 o 
 -11   7   9       15.28       19.88      1.36 o 
 -10   7   9        0.00        0.84      0.66 o 
  -9   7   9        5.57        6.09      0.71 o 
  -8   7   9        5.69        4.43      0.58 o 
  -7   7   9       31.69       34.20      1.05 o 
  -6   7   9       13.22       11.66      0.89 o 
  -5   7   9        2.53        1.50      0.64 o 
  -4   7   9       79.93       78.88      2.07 o 
  -3   7   9       10.16        7.78      0.77 o 
  -2   7   9        2.16        3.70      0.75 o 
  -1   7   9        1.64        1.03      0.75 o 
   0   7   9        0.14        1.34      0.75 o 
   1   7   9        0.08        0.90      0.75 o 
   2   7   9        3.56        3.24      0.98 o 
   3   7   9        4.49        3.54      0.98 o 
   4   7   9        0.59       -0.75      0.75 o 
 -11   8   9        7.19        7.81      1.33 o 
 -10   8   9        4.19        5.64      0.84 o 
  -9   8   9        4.76        3.60      0.87 o 
  -8   8   9       57.47       64.08      2.09 o 
  -7   8   9        5.63        5.30      0.87 o 
  -6   8   9       13.10       12.57      0.99 o 
  -5   8   9       34.61       35.07      1.46 o 
  -4   8   9       32.97       35.06      2.28 o 
  -3   8   9        2.37        1.75      0.75 o 
  -2   8   9       14.86       11.90      1.20 o 
  -1   8   9        0.36       -1.25      1.25 o 
   0   8   9        0.58        0.98      0.81 o 
   1   8   9       35.45       33.22      1.88 o 
   2   8   9       12.81       14.34      1.43 o 
   3   8   9        0.58        1.64      0.98 o 
 -10   9   9        5.09        7.07      1.05 o 
  -9   9   9        3.83        5.53      0.99 o 
  -8   9   9        0.02       -0.77      0.77 o 
  -7   9   9        0.11       -0.72      0.86 o 
  -6   9   9        0.01        0.28      1.10 o 
  -5   9   9        4.51        4.33      1.20 o 
  -4   9   9        0.14       -0.56      0.56 o 
  -3   9   9        0.23        0.13      0.94 o 
  -2   9   9        0.64        0.51      0.81 o 
  -1   9   9        0.51        1.21      0.78 o 
   0   9   9        0.11        1.06      0.81 o 
   1   9   9        6.91        7.23      1.41 o 
   2   9   9        0.07        0.91      0.98 o 
  -7  10   9        1.52        1.12      0.87 o 
  -6  10   9        0.02       -0.98      0.98 o 
  -5  10   9        2.04       -0.94      1.25 o 
  -4  10   9        2.08        3.13      1.57 o 
  -3  10   9        0.23       -0.63      1.25 o 
  -2  10   9        5.24        2.19      1.88 o 
  -1  10   9        0.06       -0.58      1.41 o 
 -15   0  10        6.71        7.37      1.05 o 
 -14   0  10       16.03       17.96      1.28 o 
 -13   0  10       26.92       25.41      1.36 o 
 -12   0  10      222.24      224.78      4.07 o 
 -11   0  10     1414.94     1406.08     18.34 o 
 -10   0  10      337.77      338.17      6.60 o 
  -9   0  10      271.23      266.38      7.36 o 
  -8   0  10        0.94        2.27      2.35 o 
  -7   0  10       19.36       18.42      0.95 o 
  -6   0  10       20.20       29.96      1.43 o 
  -5   0  10       24.42       21.36      1.20 o 
  -4   0  10        0.35        0.31      0.44 o 
  -3   0  10      106.63       99.05      2.54 o 
  -2   0  10      344.09      336.59      7.68 o 
  -1   0  10     2277.61     2284.75     28.65 o 
   0   0  10      687.75      699.55      9.45 o 
   1   0  10       63.91       66.85      1.68 o 
   2   0  10        2.93        2.19      0.94 o 
   3   0  10       68.92       75.81      3.13 o 
   4   0  10        0.87        0.00      0.63 o 
   5   0  10        8.79        7.21      1.25 o 
   6   0  10        1.99        2.19      0.94 o 
 -15   1  10        1.91        1.45      0.59 o 
 -14   1  10        4.20        2.16      0.59 o 
 -13   1  10        5.52        4.07      0.60 o 
 -12   1  10        0.05       -0.25      0.60 o 
 -11   1  10       57.88       58.56      1.44 o 
 -10   1  10      169.35      166.46      2.47 o 
  -9   1  10       77.84       74.81      1.46 o 
  -8   1  10        0.00        0.16      0.47 o 
  -7   1  10      115.62      104.51      2.29 o 
  -6   1  10       22.32       17.21      0.81 o 
  -5   1  10       16.72       21.34      0.75 o 
  -4   1  10        4.38        5.33      0.40 o 
  -3   1  10       40.86       36.02      0.92 o 
  -2   1  10        3.39        2.28      0.70 o 
  -1   1  10        7.46       10.24      0.89 o 
   0   1  10      271.89      268.48      3.25 o 
   1   1  10      117.35      116.92      1.95 o 
   2   1  10       70.88       64.74      1.99 o 
   3   1  10        8.05        6.47      0.75 o 
   4   1  10       39.30       39.75      1.65 o 
   5   1  10        6.41        9.13      0.89 o 
   6   1  10        7.94        8.77      1.25 o 
 -15   2  10        1.12        0.39      0.60 o 
 -14   2  10       35.95       36.70      1.29 o 
 -13   2  10       16.80       15.68      0.91 o 
 -12   2  10        3.15        1.90      0.91 o 
 -11   2  10       10.09        9.62      0.68 o 
 -10   2  10       62.83       67.55      1.39 o 
  -9   2  10      347.61      340.80      4.64 o 
  -8   2  10       23.57       25.50      1.04 o 
  -7   2  10       28.27       29.54      1.01 o 
  -6   2  10        1.21        1.75      0.42 o 
  -5   2  10       10.57       11.95      0.58 o 
  -4   2  10        1.27        0.04      0.30 o 
  -3   2  10      419.64      403.01      4.16 o 
  -2   2  10       13.64       17.17      0.64 o 
  -1   2  10        0.01       -0.23      0.30 o 
   0   2  10        2.89        2.46      0.42 o 
   1   2  10       63.97       61.69      1.37 o 
   2   2  10       96.59       98.42      2.10 o 
   3   2  10       49.96       46.19      1.72 o 
   4   2  10        0.57        0.94      0.94 o 
   5   2  10        2.26        1.25      0.94 o 
   6   2  10        0.43        0.00      0.94 o 
 -15   3  10       12.11       14.54      1.00 o 
 -14   3  10       35.57       38.53      1.35 o 
 -13   3  10       46.06       47.62      1.59 o 
 -12   3  10        8.55        9.74      0.90 o 
 -11   3  10        1.70        0.87      0.55 o 
 -10   3  10        0.30        0.73      0.50 o 
  -9   3  10       41.16       40.33      1.27 o 
  -8   3  10       72.35       68.48      1.67 o 
  -7   3  10        1.81        2.26      0.56 o 
  -6   3  10        0.25       -0.05      0.34 o 
  -5   3  10       12.79        8.96      0.56 o 
  -4   3  10       23.98       16.27      0.63 o 
  -3   3  10      184.42      186.07      2.27 o 
  -2   3  10      348.53      353.83      7.46 o 
  -1   3  10       31.87       34.13      1.01 o 
   0   3  10        0.64       -0.46      0.46 o 
   1   3  10        3.40        2.53      0.60 o 
   2   3  10      121.88      114.60      2.98 o 
   3   3  10        2.18        1.88      0.66 o 
   4   3  10        0.22        1.25      0.94 o 
   5   3  10        0.00        0.00      0.94 o 
   6   3  10        0.59        0.31      0.94 o 
 -14   4  10        5.72        7.34      1.26 o 
 -13   4  10        0.40       -0.60      0.60 o 
 -12   4  10       16.16       18.38      1.05 o 
 -11   4  10       27.43       28.90      1.19 o 
 -10   4  10       31.16       29.17      1.19 o 
  -9   4  10        3.79        3.78      0.63 o 
  -8   4  10       18.61       18.06      0.77 o 
  -7   4  10       14.74       12.94      0.66 o 
  -6   4  10      191.89      196.05      2.68 o 
  -5   4  10       10.20       12.27      0.65 o 
  -4   4  10        4.11        4.34      0.43 o 
  -3   4  10      179.14      165.78      2.31 o 
  -2   4  10       44.68       42.99      1.80 o 
  -1   4  10        0.00       -0.16      0.41 o 
   0   4  10       23.78       20.24      1.41 o 
   1   4  10        0.01       -0.75      0.94 o 
   2   4  10       36.48       33.62      1.65 o 
   3   4  10       55.47       49.57      1.99 o 
   4   4  10        3.51        3.76      1.25 o 
   5   4  10       22.43       23.81      2.19 o 
 -14   5  10        0.75        0.73      1.27 o 
 -13   5  10        5.62        7.36      0.94 o 
 -12   5  10       10.55       13.73      1.00 o 
 -11   5  10       19.26       20.83      1.10 o 
 -10   5  10       42.04       37.40      1.30 o 
  -9   5  10       77.71       78.23      1.60 o 
  -8   5  10       42.05       41.93      1.15 o 
  -7   5  10        8.01        8.93      0.63 o 
  -6   5  10        0.91        1.32      0.44 o 
  -5   5  10       31.20       38.15      0.97 o 
  -4   5  10        3.09        1.88      0.63 o 
  -3   5  10       23.48       22.21      1.14 o 
  -2   5  10       79.62       71.12      2.66 o 
  -1   5  10        2.98        5.19      0.78 o 
   0   5  10        0.14       -0.19      1.41 o 
   1   5  10       57.39       55.07      2.66 o 
   2   5  10       13.54       12.89      1.20 o 
   3   5  10        0.00       -0.56      0.56 o 
   4   5  10        0.68        1.75      0.75 o 
   5   5  10        0.36        0.00      0.94 o 
 -13   6  10        1.68        2.10      1.72 o 
 -12   6  10        7.27        7.02      1.05 o 
 -11   6  10       18.84       19.14      1.05 o 
 -10   6  10       37.37       39.94      1.38 o 
  -9   6  10       47.76       46.05      1.26 o 
  -8   6  10       27.37       31.61      1.06 o 
  -7   6  10        1.36        1.62      0.46 o 
  -6   6  10       21.52       21.56      0.89 o 
  -5   6  10       18.27       18.89      1.42 o 
  -4   6  10        1.69        1.35      0.64 o 
  -3   6  10        4.47        2.97      0.75 o 
  -2   6  10        6.60        8.27      0.98 o 
  -1   6  10       51.16       43.94      1.87 o 
   0   6  10       19.36       22.04      1.43 o 
   1   6  10       44.45       39.24      1.87 o 
   2   6  10        1.69        0.31      0.75 o 
   3   6  10        2.92        3.72      0.98 o 
   4   6  10        1.90        0.00      1.57 o 
 -12   7  10       30.07       35.64      1.86 o 
 -11   7  10        7.93       11.95      1.49 o 
 -10   7  10        6.44        8.05      0.84 o 
  -9   7  10        9.12        9.13      0.72 o 
  -8   7  10       22.85       31.79      1.09 o 
  -7   7  10        0.80        0.77      0.57 o 
  -6   7  10        1.12        0.41      0.57 o 
  -5   7  10        3.72        1.40      0.93 o 
  -4   7  10        0.24       -0.46      0.46 o 
  -3   7  10       10.40        8.54      0.98 o 
  -2   7  10        0.00       -0.66      0.66 o 
  -1   7  10       50.10       47.06      1.96 o 
   0   7  10       37.33       38.99      1.87 o 
   1   7  10        3.72        3.84      1.10 o 
   2   7  10        0.13        0.00      0.75 o 
   3   7  10        8.55       10.56      1.20 o 
 -11   8  10        0.00       -0.73      1.08 o 
 -10   8  10       33.56       46.86      1.95 o 
  -9   8  10       11.13       12.60      1.17 o 
  -8   8  10        0.19       -0.56      0.77 o 
  -7   8  10        1.77        1.78      0.60 o 
  -6   8  10        1.08        0.58      0.80 o 
  -5   8  10        2.17        2.29      0.68 o 
  -4   8  10        0.35       -0.09      1.57 o 
  -3   8  10        2.16        3.34      0.98 o 
  -2   8  10       26.72       27.53      1.65 o 
  -1   8  10       13.78       14.10      1.27 o 
   0   8  10        2.69        1.71      0.98 o 
   1   8  10       19.65       18.21      1.50 o 
   2   8  10        9.93       10.25      1.27 o 
  -9   9  10        0.22       -0.77      0.77 o 
  -8   9  10        0.73       -0.59      0.80 o 
  -7   9  10       30.68       29.58      1.61 o 
  -6   9  10        4.75        3.50      1.72 o 
  -5   9  10        0.01       -0.31      1.25 o 
  -4   9  10        8.75        6.90      1.04 o 
  -3   9  10       12.76       12.55      1.27 o 
  -2   9  10       11.30       12.04      1.72 o 
  -1   9  10        0.75       -0.23      0.81 o 
   0   9  10        2.58        2.72      0.98 o 
 -15   1  11        5.84        4.09      0.69 o 
 -14   1  11        0.78       -0.12      0.52 o 
 -13   1  11        0.03        0.03      0.69 o 
 -12   1  11       26.99       30.81      1.35 o 
 -11   1  11       12.34       11.42      0.85 o 
 -10   1  11      232.74      218.41      3.47 o 
  -9   1  11      170.37      169.83      2.87 o 
  -8   1  11        2.00        1.81      0.54 o 
  -7   1  11       66.28       58.80      1.48 o 
  -6   1  11       91.30       73.70      1.59 o 
  -5   1  11       24.38       24.43      1.01 o 
  -4   1  11       33.75       35.43      1.72 o 
  -3   1  11        0.00       -0.32      0.32 o 
  -2   1  11        1.32        1.57      0.42 o 
  -1   1  11      150.23      151.30      2.60 o 
   0   1  11      426.76      428.16      5.40 o 
   1   1  11        4.87        3.86      0.66 o 
   2   1  11       25.23       27.35      1.57 o 
   3   1  11        9.01        9.56      1.72 o 
   4   1  11       12.74       17.01      1.25 o 
   5   1  11       14.51       15.04      1.57 o 
 -15   2  11        4.84        6.37      0.86 o 
 -14   2  11        7.89        5.55      0.88 o 
 -13   2  11      176.00      175.09      3.21 o 
 -12   2  11      138.72      142.73      2.79 o 
 -11   2  11      101.01       93.63      2.09 o 
 -10   2  11       10.44       12.03      0.85 o 
  -9   2  11        7.36        8.71      0.76 o 
  -8   2  11       43.37       44.48      1.32 o 
  -7   2  11       28.18       24.68      1.22 o 
  -6   2  11       23.63       24.21      1.09 o 
  -5   2  11       42.59       36.87      1.03 o 
  -4   2  11       34.41       29.95      0.96 o 
  -3   2  11      204.63      220.48      2.90 o 
  -2   2  11      428.60      423.61      4.80 o 
  -1   2  11       11.92       12.40      1.00 o 
   0   2  11        4.49        3.95      0.50 o 
   1   2  11       42.52       47.84      1.40 o 
   2   2  11       32.79       31.72      1.88 o 
   3   2  11        0.01        0.00      0.94 o 
   4   2  11        4.99        5.64      1.25 o 
   5   2  11        0.13        0.63      0.94 o 
 -14   3  11       13.59       16.43      1.19 o 
 -13   3  11        6.39        8.71      0.92 o 
 -12   3  11        2.52        2.15      0.99 o 
 -11   3  11        0.01        0.17      0.57 o 
 -10   3  11        0.01       -0.40      0.50 o 
  -9   3  11        3.68        3.46      0.81 o 
  -8   3  11       68.37       66.40      1.57 o 
  -7   3  11        2.47        1.37      0.44 o 
  -6   3  11        3.87        3.18      0.46 o 
  -5   3  11       28.63       26.38      0.92 o 
  -4   3  11      179.23      143.28      2.19 o 
  -3   3  11        7.84        8.62      0.61 o 
  -2   3  11      253.14      245.28      3.46 o 
  -1   3  11       84.57       91.38      1.75 o 
   0   3  11       10.00        8.59      0.77 o 
   1   3  11        4.28        3.76      0.89 o 
   2   3  11        0.63       -0.66      0.66 o 
   3   3  11       12.98        7.83      1.25 o 
   4   3  11        0.47        0.31      0.94 o 
   5   3  11        2.17        2.19      1.25 o 
 -14   4  11        1.69        2.16      0.84 o 
 -13   4  11        6.59        8.39      1.45 o 
 -12   4  11       10.77       11.73      0.92 o 
 -11   4  11       21.52       22.01      1.13 o 
 -10   4  11       43.65       43.64      1.42 o 
  -9   4  11        6.89        7.55      0.81 o 
  -8   4  11        1.73        1.07      0.43 o 
  -7   4  11        2.14        2.21      0.46 o 
  -6   4  11        4.50        3.97      0.52 o 
  -5   4  11      316.08      302.75      3.73 o 
  -4   4  11      201.22      204.19      2.76 o 
  -3   4  11        0.23        0.00      0.44 o 
  -2   4  11       60.64       60.21      1.61 o 
  -1   4  11        5.03        4.39      0.75 o 
   0   4  11        2.82        2.79      1.57 o 
   1   4  11        0.43       -0.47      0.78 o 
   2   4  11        0.11       -0.47      0.66 o 
   3   4  11        1.65        2.19      0.94 o 
   4   4  11        0.01        1.57      0.94 o 
 -13   5  11       15.06       18.11      1.16 o 
 -12   5  11       11.26       13.58      1.00 o 
 -11   5  11       22.46       26.83      1.19 o 
 -10   5  11       16.98       14.09      0.88 o 
  -9   5  11        4.86        3.16      0.58 o 
  -8   5  11        3.18        2.29      0.59 o 
  -7   5  11        2.45        0.56      0.46 o 
  -6   5  11        6.85        6.88      0.69 o 
  -5   5  11       82.84       84.06      1.63 o 
  -4   5  11       50.93       49.35      1.20 o 
  -3   5  11       29.77       26.88      1.43 o 
  -2   5  11       28.03       23.56      1.43 o 
  -1   5  11        4.18        4.45      0.78 o 
   0   5  11        1.67        1.79      0.75 o 
   1   5  11        2.49        1.61      0.78 o 
   2   5  11        0.00       -0.75      0.75 o 
   3   5  11        0.17        0.00      0.75 o 
   4   5  11        0.89        1.25      1.25 o 
 -13   6  11        0.76        0.31      1.25 o 
 -12   6  11       15.16       17.74      1.10 o 
 -11   6  11       16.70       14.49      1.04 o 
 -10   6  11        8.45        9.46      0.81 o 
  -9   6  11       11.12        6.90      0.70 o 
  -8   6  11       22.34       21.85      0.94 o 
  -7   6  11        0.04       -0.02      0.44 o 
  -6   6  11        0.32        0.44      0.50 o 
  -5   6  11       42.69       44.77      1.43 o 
  -4   6  11       38.80       43.28      2.45 o 
  -3   6  11        4.75        4.15      0.75 o 
  -2   6  11        0.64        1.12      0.75 o 
  -1   6  11       52.18       48.16      2.10 o 
   0   6  11       17.62       14.84      1.20 o 
   1   6  11       16.35       14.04      1.88 o 
   2   6  11        0.30        0.00      0.75 o 
   3   6  11        0.20       -0.22      0.75 o 
 -11   7  11        0.02        1.41      0.80 o 
 -10   7  11        2.14        1.90      0.59 o 
  -9   7  11       28.27       25.22      1.49 o 
  -8   7  11       12.19       12.99      0.92 o 
  -7   7  11       46.93       47.36      1.48 o 
  -6   7  11       24.68       27.66      1.24 o 
  -5   7  11        0.26        0.38      0.64 o 
  -4   7  11        2.13        1.97      0.75 o 
  -3   7  11        3.10        4.17      0.81 o 
  -2   7  11        7.81        6.47      1.25 o 
  -1   7  11       23.37       28.78      1.65 o 
   0   7  11       29.34       30.78      1.73 o 
   1   7  11        5.53        4.18      1.10 o 
   2   7  11       10.95       12.98      1.43 o 
 -10   8  11       46.66       57.35      2.20 o 
  -9   8  11        0.49        1.37      0.80 o 
  -8   8  11       12.80       14.57      1.88 o 
  -7   8  11        0.01        0.12      0.60 o 
  -6   8  11       18.45       18.99      1.13 o 
  -5   8  11        0.00       -0.09      0.75 o 
  -4   8  11        4.10        4.66      0.98 o 
  -3   8  11        0.38        1.41      0.81 o 
  -2   8  11        2.31        3.49      1.10 o 
  -1   8  11        6.65        5.11      0.98 o 
   0   8  11        0.01        0.23      0.81 o 
  -7   9  11        0.33       -0.39      0.87 o 
  -6   9  11       11.45       13.67      1.55 o 
  -5   9  11        0.05        0.09      0.75 o 
  -4   9  11        9.33       11.52      2.98 o 
  -3   9  11       18.55       20.36      1.65 o 
 -15   0  12       10.03        9.66      3.29 o 
 -14   0  12       79.63       88.46      3.16 o 
 -13   0  12       70.61       57.75      2.63 o 
 -12   0  12        0.02        0.63      1.88 o 
 -11   0  12       23.38       22.64      1.65 o 
 -10   0  12        5.20        6.50      0.98 o 
  -9   0  12       78.94       73.60      2.54 o 
  -8   0  12       36.96       33.33      1.73 o 
  -7   0  12       44.77       43.46      1.87 o 
  -6   0  12        0.48        0.06      1.25 o 
  -5   0  12       56.78       55.78      4.07 o 
  -4   0  12      233.34      230.07      4.86 o 
  -3   0  12      157.56      165.63      3.75 o 
  -2   0  12       29.26       30.34      1.43 o 
  -1   0  12        1.24        1.19      1.10 o 
   0   0  12       63.01       72.99      3.13 o 
   1   0  12        0.17        0.63      0.63 o 
   2   0  12       47.28       51.07      2.82 o 
   3   0  12        9.23       10.65      1.57 o 
   4   0  12       37.38       47.62      2.82 o 
 -15   1  12        9.05       10.61      1.17 o 
 -14   1  12        9.41        8.54      1.04 o 
 -13   1  12        3.32        6.69      0.85 o 
 -12   1  12      114.75      111.72      2.44 o 
 -11   1  12       58.86       57.45      1.70 o 
 -10   1  12       61.77       60.93      2.17 o 
  -9   1  12       19.25       16.24      0.88 o 
  -8   1  12       42.57       40.30      1.32 o 
  -7   1  12       15.03       15.23      1.04 o 
  -6   1  12       47.18       34.14      1.17 o 
  -5   1  12        5.37        5.43      0.66 o 
  -4   1  12        1.65        2.42      0.53 o 
  -3   1  12       13.18       10.03      0.69 o 
  -2   1  12      112.90      120.70      1.98 o 
  -1   1  12        0.19       -0.06      0.37 o 
   0   1  12       11.85       12.31      0.73 o 
   1   1  12        1.36        0.16      0.44 o 
   2   1  12       19.51       18.80      1.72 o 
   3   1  12       38.37       44.57      3.29 o 
   4   1  12        4.33        4.70      1.25 o 
 -14   2  12        7.29        6.68      1.01 o 
 -13   2  12       45.21       43.52      1.62 o 
 -12   2  12        1.76        1.74      0.72 o 
 -11   2  12        0.88        1.17      0.66 o 
 -10   2  12        3.86        3.80      0.77 o 
  -9   2  12        8.44        8.08      0.78 o 
  -8   2  12        1.99        1.88      0.57 o 
  -7   2  12       59.83       54.74      1.48 o 
  -6   2  12       58.53       52.81      1.38 o 
  -5   2  12        0.65       -0.42      0.42 o 
  -4   2  12      130.26      128.62      2.09 o 
  -3   2  12      198.62      197.04      2.73 o 
  -2   2  12       14.52       16.83      0.85 o 
  -1   2  12        4.25        5.66      0.57 o 
   0   2  12        1.70        1.80      0.47 o 
   1   2  12        1.18        1.57      0.66 o 
   2   2  12        0.00        0.31      0.94 o 
   3   2  12        0.66        0.00      0.94 o 
   4   2  12        9.88       10.65      1.57 o 
 -14   3  12       33.70       37.31      1.62 o 
 -13   3  12       15.99       17.04      1.14 o 
 -12   3  12        0.08       -0.16      0.63 o 
 -11   3  12      118.50      125.78      2.52 o 
 -10   3  12        8.25        5.98      0.78 o 
  -9   3  12        0.57        0.29      0.50 o 
  -8   3  12        5.28        4.99      0.66 o 
  -7   3  12        3.08        2.51      0.53 o 
  -6   3  12        2.17        1.69      0.51 o 
  -5   3  12       12.27        9.44      0.65 o 
  -4   3  12       49.92       40.98      1.13 o 
  -3   3  12      119.19      126.56      2.13 o 
  -2   3  12       96.70      100.05      1.93 o 
  -1   3  12       17.15       19.61      0.92 o 
   0   3  12       32.37       34.52      1.38 o 
   1   3  12        9.11        9.43      0.83 o 
   2   3  12        4.39        4.70      1.25 o 
   3   3  12        2.61        3.13      1.25 o 
 -13   4  12        3.60        3.27      0.81 o 
 -12   4  12       24.62       24.40      1.40 o 
 -11   4  12        8.66       10.22      0.95 o 
 -10   4  12        0.67       -0.10      0.57 o 
  -9   4  12       24.18       21.94      1.08 o 
  -8   4  12        4.49        4.77      0.66 o 
  -7   4  12        8.74        8.00      0.65 o 
  -6   4  12       66.75       67.40      1.50 o 
  -5   4  12       57.63       66.02      1.44 o 
  -4   4  12       92.73       94.05      1.77 o 
  -3   4  12      202.39      194.32      3.14 o 
  -2   4  12       21.58       23.64      1.20 o 
  -1   4  12        5.02        4.76      0.75 o 
   0   4  12        0.15        0.16      0.66 o 
   1   4  12       28.30       34.95      1.77 o 
   2   4  12        2.05        0.36      0.75 o 
   3   4  12        2.39        3.45      1.25 o 
 -13   5  12        7.71       10.63      1.04 o 
 -12   5  12        9.48        7.90      0.88 o 
 -11   5  12       31.99       32.67      1.38 o 
 -10   5  12        4.28        4.22      0.73 o 
  -9   5  12       26.69       27.99      1.19 o 
  -8   5  12       18.31       20.60      1.03 o 
  -7   5  12        7.53        4.26      0.58 o 
  -6   5  12        0.20        0.28      0.46 o 
  -5   5  12        1.26        2.00      0.57 o 
  -4   5  12      116.06      104.93      2.52 o 
  -3   5  12       12.48       15.81      1.09 o 
  -2   5  12       13.34       14.64      1.20 o 
  -1   5  12        8.54        8.87      1.72 o 
   0   5  12        4.81        5.45      1.57 o 
   1   5  12        0.07       -0.49      0.75 o 
   2   5  12        6.25        9.15      1.20 o 
 -12   6  12       20.81       23.18      1.25 o 
 -11   6  12        0.14        0.44      0.98 o 
 -10   6  12        6.61        7.74      0.88 o 
  -9   6  12        6.51        5.72      0.65 o 
  -8   6  12       21.90       22.26      0.97 o 
  -7   6  12       83.96       92.35      2.13 o 
  -6   6  12       52.39       50.36      1.55 o 
  -5   6  12        7.71        7.90      0.76 o 
  -4   6  12       24.44       25.29      1.29 o 
  -3   6  12        5.16        4.26      0.98 o 
  -2   6  12        4.87        3.17      0.94 o 
  -1   6  12       14.94       14.93      1.88 o 
   0   6  12        0.00       -0.18      0.94 o 
   1   6  12        0.42       -0.18      0.75 o 
 -11   7  12        0.27       -0.31      1.04 o 
 -10   7  12        5.41        6.77      0.88 o 
  -9   7  12       10.28       13.08      1.36 o 
  -8   7  12        4.24        4.55      0.78 o 
  -7   7  12       16.00       17.12      1.08 o 
  -6   7  12       13.07       18.33      1.11 o 
  -5   7  12        0.26        0.19      0.64 o 
  -4   7  12        0.41        1.07      0.75 o 
  -3   7  12        0.27       -0.31      0.75 o 
  -2   7  12        0.17       -0.31      0.75 o 
  -1   7  12       12.77        9.07      1.57 o 
   0   7  12        0.00        0.18      0.75 o 
  -8   8  12        0.87        0.45      0.71 o 
  -7   8  12       43.07       50.21      1.74 o 
  -6   8  12       19.42       23.21      1.38 o 
  -5   8  12        0.08       -0.38      0.64 o 
  -4   8  12        0.31       -0.54      0.75 o 
  -3   8  12        0.04        0.12      0.81 o 
  -2   8  12        9.10        9.94      1.20 o 
 -14   1  13        0.01       -0.63      0.78 o 
 -13   1  13       70.24       71.22      2.67 o 
 -12   1  13       75.95       71.78      1.99 o 
 -11   1  13        3.71        4.22      0.78 o 
 -10   1  13        1.01        1.95      0.66 o 
  -9   1  13        2.28        2.66      0.63 o 
  -8   1  13       63.95       52.52      1.85 o 
  -7   1  13       51.74       49.69      1.43 o 
  -6   1  13       88.23       81.13      1.86 o 
  -5   1  13        0.20       -0.47      0.47 o 
  -4   1  13        6.64        6.79      0.66 o 
  -3   1  13       28.47       30.03      1.11 o 
  -2   1  13        2.05        2.29      0.76 o 
  -1   1  13        0.72        0.94      0.47 o 
   0   1  13        4.30        3.87      1.88 o 
   1   1  13        0.02       -0.31      0.78 o 
   2   1  13        0.87        1.25      0.66 o 
   3   1  13       32.43       37.28      2.51 o 
 -14   2  13       27.80       31.65      1.49 o 
 -13   2  13       16.70       15.32      1.17 o 
 -12   2  13       35.85       41.84      1.57 o 
 -11   2  13       16.36       16.69      1.04 o 
 -10   2  13       25.44       25.28      1.19 o 
  -9   2  13        5.06        6.82      0.81 o 
  -8   2  13       14.80       14.67      0.90 o 
  -7   2  13       25.44       21.19      1.91 o 
  -6   2  13       17.08       17.36      0.92 o 
  -5   2  13      252.40      239.99      3.66 o 
  -4   2  13       34.11       40.21      1.17 o 
  -3   2  13        1.94        2.05      0.46 o 
  -2   2  13        0.31        0.17      0.46 o 
  -1   2  13       25.65       30.21      1.08 o 
   0   2  13       27.51       31.09      1.57 o 
   1   2  13       24.46       27.26      2.19 o 
   2   2  13       12.00       13.47      1.88 o 
 -13   3  13       16.23       15.22      1.17 o 
 -12   3  13        0.80       -0.16      0.63 o 
 -11   3  13        2.52        2.60      0.72 o 
 -10   3  13       10.03        8.47      0.85 o 
  -9   3  13       10.40        8.22      0.81 o 
  -8   3  13        0.00       -0.47      0.47 o 
  -7   3  13       15.61       15.99      1.01 o 
  -6   3  13        0.41       -0.44      0.46 o 
  -5   3  13       12.09        8.96      0.66 o 
  -4   3  13       20.90       24.75      0.94 o 
  -3   3  13       14.90       13.67      0.85 o 
  -2   3  13        7.17        5.78      0.63 o 
  -1   3  13        1.67        1.19      0.64 o 
   0   3  13        4.37        4.38      0.74 o 
   1   3  13        8.44       10.65      1.57 o 
   2   3  13        2.49        1.88      1.25 o 
 -13   4  13       15.20       12.60      1.04 o 
 -12   4  13        7.47       10.79      0.97 o 
 -11   4  13        5.27        5.42      0.85 o 
 -10   4  13        0.57       -0.10      0.66 o 
  -9   4  13       18.42       22.29      1.31 o 
  -8   4  13        0.87       -0.02      0.50 o 
  -7   4  13        0.18       -0.47      0.47 o 
  -6   4  13       43.25       39.25      1.20 o 
  -5   4  13       82.89       81.70      2.11 o 
  -4   4  13        0.98        0.49      0.53 o 
  -3   4  13       12.18       10.86      0.90 o 
  -2   4  13        0.79        2.19      0.72 o 
  -1   4  13        0.03        1.47      0.72 o 
   0   4  13        5.77        9.77      1.34 o 
   1   4  13       16.69       17.26      1.34 o 
 -12   5  13        3.65        5.01      0.90 o 
 -11   5  13        5.42        7.97      0.92 o 
 -10   5  13       18.64       19.04      1.19 o 
  -9   5  13        0.36       -0.36      0.57 o 
  -8   5  13       34.17       38.32      1.90 o 
  -7   5  13        7.59        5.96      0.82 o 
  -6   5  13        0.16        0.19      0.57 o 
  -5   5  13       73.48       76.03      1.91 o 
  -4   5  13       20.79       24.73      1.38 o 
  -3   5  13       27.86       26.59      2.57 o 
  -2   5  13       35.96       34.13      1.50 o 
  -1   5  13       10.03       11.87      0.95 o 
   0   5  13        7.32       10.60      2.35 o 
   1   5  13        0.06        0.47      0.89 o 
 -11   6  13        0.00       -0.66      0.68 o 
 -10   6  13        0.09       -0.61      0.66 o 
  -9   6  13       27.43       33.42      1.21 o 
  -8   6  13       38.86       43.59      1.55 o 
  -7   6  13       43.23       39.34      1.46 o 
  -6   6  13       40.08       43.32      1.55 o 
  -5   6  13       34.01       35.92      1.61 o 
  -4   6  13       22.39       21.65      1.49 o 
  -3   6  13        0.40        0.21      0.72 o 
  -2   6  13        0.86        0.84      0.72 o 
  -1   6  13        0.26        0.08      0.94 o 
  -9   7  13        3.01        1.99      0.76 o 
  -8   7  13        1.06        0.58      0.71 o 
  -7   7  13        6.69        7.73      0.92 o 
  -6   7  13       22.92       24.18      1.78 o 
  -5   7  13        0.54        1.72      0.77 o 
  -4   7  13        1.02        0.60      0.77 o 
  -3   7  13        1.13       -0.28      0.80 o 
  -2   7  13        1.98        3.92      1.11 o 
 -13   0  14        0.00        0.47      1.11 o 
 -12   0  14       33.59       33.04      2.04 o 
 -11   0  14        4.73        4.71      1.11 o 
 -10   0  14        1.97        3.27      0.98 o 
  -9   0  14       14.93       10.12      1.41 o 
  -8   0  14        1.72       -0.36      0.75 o 
  -7   0  14      113.61       99.58      3.08 o 
  -6   0  14        2.48        0.81      0.94 o 
  -5   0  14        5.01        4.34      0.98 o 
  -4   0  14        4.89        5.89      0.98 o 
  -3   0  14       29.45       35.01      1.73 o 
  -2   0  14       46.62       43.23      2.51 o 
  -1   0  14       18.33       20.68      1.88 o 
   0   0  14        8.44        6.27      1.25 o 
   1   0  14        1.33        0.94      0.94 o 
 -13   1  14        6.35        6.43      1.04 o 
 -12   1  14        0.09        0.18      0.66 o 
 -11   1  14        4.38        6.01      0.81 o 
 -10   1  14        9.01        5.71      0.76 o 
  -9   1  14       44.93       44.85      1.81 o 
  -8   1  14       32.44       37.46      1.67 o 
  -7   1  14       38.91       33.49      1.22 o 
  -6   1  14        0.30        0.42      0.50 o 
  -5   1  14        0.99        1.83      0.57 o 
  -4   1  14       14.38       15.06      0.85 o 
  -3   1  14        4.34        5.28      0.72 o 
  -2   1  14        1.99        3.08      0.59 o 
  -1   1  14        2.85        1.83      0.75 o 
   0   1  14        4.22        2.82      0.89 o 
   1   1  14        1.25        0.47      0.78 o 
 -13   2  14        2.04        2.69      0.85 o 
 -12   2  14        0.00        0.37      0.69 o 
 -11   2  14        0.00       -0.25      0.66 o 
 -10   2  14        7.57        7.55      0.85 o 
  -9   2  14        0.00       -0.38      0.53 o 
  -8   2  14       11.80       13.87      0.88 o 
  -7   2  14        2.96        3.78      0.72 o 
  -6   2  14        1.47        1.35      0.57 o 
  -5   2  14        1.84        0.45      0.53 o 
  -4   2  14        8.01       10.68      0.85 o 
  -3   2  14        0.93        1.16      0.53 o 
  -2   2  14        2.57        3.86      0.63 o 
  -1   2  14       14.05       17.00      1.20 o 
   0   2  14       19.86       25.06      2.19 o 
   1   2  14        0.68        1.25      0.94 o 
 -13   3  14        0.01        1.25      1.57 o 
 -12   3  14        4.72        5.57      0.85 o 
 -11   3  14        0.87       -0.02      0.66 o 
 -10   3  14       88.35       91.34      2.26 o 
  -9   3  14        0.00       -0.18      0.53 o 
  -8   3  14        2.10        2.06      0.66 o 
  -7   3  14        0.00       -0.50      0.50 o 
  -6   3  14        0.31        0.67      0.53 o 
  -5   3  14       16.01       11.88      0.75 o 
  -4   3  14        3.85        2.46      0.68 o 
  -3   3  14        2.82        3.83      0.63 o 
  -2   3  14        4.92        6.08      0.77 o 
  -1   3  14        0.00       -0.64      0.64 o 
   0   3  14       11.55       12.84      1.88 o 
 -12   4  14        4.92        3.60      0.88 o 
 -11   4  14       22.95       26.79      1.35 o 
 -10   4  14        9.90       10.84      1.01 o 
  -9   4  14        0.06       -0.02      0.59 o 
  -8   4  14        9.01        9.76      0.85 o 
  -7   4  14       38.77       39.39      1.24 o 
  -6   4  14       56.54       60.38      1.49 o 
  -5   4  14        2.58        1.36      0.72 o 
  -4   4  14        0.03       -0.40      0.59 o 
  -3   4  14        2.89        2.19      0.72 o 
  -2   4  14       16.38       17.70      1.14 o 
  -1   4  14        2.68        3.49      0.95 o 
   0   4  14       35.99       46.37      3.45 o 
 -11   5  14        0.58       -0.09      0.71 o 
 -10   5  14        6.32        7.41      1.40 o 
  -9   5  14        2.75        2.86      0.71 o 
  -8   5  14        3.58        4.01      0.67 o 
  -7   5  14        1.51        1.14      0.66 o 
  -6   5  14        4.30        6.22      0.89 o 
  -5   5  14       24.17       24.01      1.32 o 
  -4   5  14        3.66        2.09      0.72 o 
  -3   5  14        1.55        1.57      0.72 o 
  -2   5  14       20.95       23.97      1.38 o 
  -9   6  14       20.51       24.40      1.30 o 
  -8   6  14       23.00       24.67      1.45 o 
  -7   6  14        5.02        4.10      0.85 o 
  -6   6  14        0.70        0.10      0.72 o 
  -5   6  14       27.22       36.49      2.84 o 
  -4   6  14        1.13        1.93      0.83 o 
  -3   6  14        5.26        8.10      1.01 o 
 -12   1  15       10.81        9.59      1.01 o 
 -11   1  15        0.06       -0.63      0.63 o 
 -10   1  15        0.48        0.69      0.88 o 
  -9   1  15       25.76       22.63      1.19 o 
  -8   1  15        4.51        2.89      0.69 o 
  -7   1  15        0.20        0.78      0.63 o 
  -6   1  15       13.00       15.08      0.97 o 
  -5   1  15       14.64       15.99      0.95 o 
  -4   1  15        0.72        0.81      0.64 o 
  -3   1  15        0.11       -0.03      0.59 o 
  -2   1  15       12.98       11.19      1.20 o 
  -1   1  15        6.98        5.17      0.89 o 
 -12   2  15        0.06       -0.35      0.69 o 
 -11   2  15        0.65        1.42      0.73 o 
 -10   2  15        2.92        4.16      0.85 o 
  -9   2  15        5.72        3.22      0.72 o 
  -8   2  15        0.24        0.42      0.60 o 
  -7   2  15        9.12       10.39      1.13 o 
  -6   2  15        0.85        0.60      0.53 o 
  -5   2  15        8.21        9.07      0.85 o 
  -4   2  15       12.80       12.85      0.95 o 
  -3   2  15        0.36        1.37      1.14 o 
  -2   2  15       54.68       62.89      2.32 o 
  -1   2  15       13.34       13.78      1.88 o 
 -11   3  15        9.69        9.39      1.01 o 
 -10   3  15        0.37       -0.63      0.63 o 
  -9   3  15        0.46        0.43      0.66 o 
  -8   3  15        2.45        2.46      0.66 o 
  -7   3  15        1.18        2.40      0.69 o 
  -6   3  15        7.43        5.03      0.69 o 
  -5   3  15        2.29        2.13      0.77 o 
  -4   3  15        0.09       -0.21      0.50 o 
  -3   3  15        0.15        1.04      0.72 o 
  -2   3  15        3.68        4.12      0.80 o 
 -10   4  15        5.20        5.08      0.97 o 
  -9   4  15       11.21       10.39      1.13 o 
  -8   4  15        0.01       -0.57      0.57 o 
  -7   4  15       43.05       55.84      1.76 o 
  -6   4  15        5.12        5.23      0.95 o 
  -5   4  15        4.73        6.62      0.95 o 
  -4   4  15        1.37        1.54      0.97 o 
  -3   4  15        1.56        0.42      0.72 o 
  -8   5  15        1.29        0.94      0.83 o 
  -7   5  15        2.76        2.82      0.78 o 
  -6   5  15        9.09       11.06      1.14 o 
  -5   5  15       10.55       13.08      1.24 o 
 -10   0  16       15.15       25.28      1.87 o 
  -9   0  16        9.38       10.92      1.43 o 
  -8   0  16       21.69       17.96      2.35 o 
  -7   0  16       10.80       11.05      1.33 o 
  -6   0  16        2.94        3.75      0.98 o 
  -5   0  16        0.22       -0.16      0.89 o 
  -4   0  16      122.10      157.27      5.64 o 
 -10   1  16        0.08       -0.66      0.66 o 
  -9   1  16        0.61       -0.66      0.66 o 
  -8   1  16        0.70        0.35      0.66 o 
  -7   1  16        0.00        0.39      0.63 o 
  -6   1  16        0.15       -0.12      0.72 o 
  -5   1  16        2.55        1.25      0.66 o 
  -4   1  16        5.62        5.56      0.90 o 
 -10   2  16        0.25        0.00      0.89 o 
  -9   2  16       17.59       19.43      1.19 o 
  -8   2  16        9.23       10.77      0.95 o 
  -7   2  16        5.02        7.22      0.86 o 
  -6   2  16        4.01        4.43      1.41 o 
  -5   2  16        5.66        5.23      0.87 o 
  -4   2  16        0.23        1.25      1.25 o 
  -8   3  16        9.30        9.27      0.97 o 
  -7   3  16        0.14        0.66      0.69 o 
  -6   3  16       19.22       23.94      1.32 o 
                                                 
